# Supplementary material for: QED radiative corrections for accelerator neutrinos
Source: Nat Commun. 2022 Sep 8;13:5286. doi: 10.1038/s41467-022-32974-x (PMC9458660; doi:10.1038/s41467-022-32974-x)
Supplement: Supplementary file 2 — Supplementary Code 1 [file 41467_2022_32974_MOESM2_ESM.zip]

Archive with 2 entries (2 files):
- cross_sections_and_flavor_ratios_with_evaluation_of_virtual_corrections_soft_and jet_functions_neutrino_energy_2GeV_photon_threshold_10MeV.nb
- __MACOSX/._cross_sections_and_flavor_ratios_with_evaluation_of_virtual_corrections_soft_and jet_functions_neutrino_energy_2GeV_photon_threshold_10MeV.nb
