# Supplementary material for: QED radiative corrections for accelerator neutrinos
Source: Nat Commun. 2022 Sep 8;13:5286. doi: 10.1038/s41467-022-32974-x (PMC9458660; doi:10.1038/s41467-022-32974-x)
Supplement: Supplementary file 2 — Supplementary Code 1 [file 41467_2022_32974_MOESM2_ESM.zip › cross_sections_and_flavor_ratios_with_evaluation_of_virtual_corrections_soft_and jet_functions_neutrino_energy_2GeV_photon_threshold_10MeV.nb]

(* Content-type: application/vnd.wolfram.mathematica *)

(*** Wolfram Notebook File ***)
(* http://www.wolfram.com/nb *)

(* CreatedBy='Mathematica 11.0' *)

(*CacheID: 234*)
(* Internal cache information:
NotebookFileLineBreakTest
NotebookFileLineBreakTest
NotebookDataPosition[       158,          7]
NotebookDataLength[   4887051,     108684]
NotebookOptionsPosition[   4866119,     108464]
NotebookOutlinePosition[   4866555,     108481]
CellTagsIndexPosition[   4866512,     108478]
WindowFrame->Normal*)

(* Beginning of Notebook Content *)
Notebook[{
Cell["Please change to your LoopTools directory", "Text",
 CellChangeTimes->{{3.865500276942767*^9, 3.865500290949463*^9}, {
  3.865540265847372*^9, 
  3.865540271439303*^9}},ExpressionUUID->"f10218b1-4f61-4f73-8920-\
d01af2a71430"],

Cell[BoxData[
 RowBox[{"Install", "[", 
  "\"\</home/sasha/looptools/LoopTools-2.8/i686-Linux/bin/LoopTools\>\"", 
  "]"}]], "Input",
 CellChangeTimes->{
  3.82862201117682*^9, {3.829409648887873*^9, 3.829409721767376*^9}},
 CellLabel->"In[1]:=",ExpressionUUID->"f76d49b6-bb86-4ed2-9e8d-2cef7e3f1445"],

Cell["z-expansion parameterization of the form factor", "Text",
 CellChangeTimes->{{3.865531392108922*^9, 3.865531407619337*^9}, 
   3.865531448182506*^9, {3.86553153581362*^9, 
   3.865531572917453*^9}},ExpressionUUID->"7ca3fa66-f9fc-4fa6-846f-\
d32fcc82f73d"],

Cell[BoxData[
 RowBox[{
  RowBox[{
   RowBox[{"FFiso0", "[", 
    RowBox[{
    "Q2_", ",", "av_", ",", "t0v_", ",", "tcv_", ",", "normv_", ",", 
     "nmax_"}], "]"}], ":=", 
   RowBox[{"Block", "[", 
    RowBox[{
     RowBox[{"{", 
      RowBox[{
       RowBox[{"zv", "=", 
        RowBox[{
         RowBox[{"(", 
          RowBox[{
           SqrtBox[
            RowBox[{"tcv", "+", "Q2"}]], "-", 
           SqrtBox[
            RowBox[{"tcv", "-", "t0v"}]]}], ")"}], "/", 
         RowBox[{"(", 
          RowBox[{
           SqrtBox[
            RowBox[{"tcv", "+", "Q2"}]], "+", 
           SqrtBox[
            RowBox[{"tcv", "-", "t0v"}]]}], ")"}]}]}], ",", 
       RowBox[{"z0v", "=", 
        RowBox[{
         RowBox[{"(", 
          RowBox[{
           SqrtBox["tcv"], "-", 
           SqrtBox[
            RowBox[{"tcv", "-", "t0v"}]]}], ")"}], "/", 
         RowBox[{"(", 
          RowBox[{
           SqrtBox["tcv"], "+", 
           SqrtBox[
            RowBox[{"tcv", "-", "t0v"}]]}], ")"}]}]}], ",", 
       RowBox[{"axv", "=", 
        RowBox[{"Table", "[", 
         RowBox[{
          RowBox[{"av", "[", 
           RowBox[{"[", "i", "]"}], "]"}], ",", 
          RowBox[{"{", 
           RowBox[{"i", ",", "1", ",", 
            RowBox[{"nmax", "+", "1"}]}], "}"}]}], "]"}]}], ",", 
       RowBox[{"ax1v", "=", 
        RowBox[{
         RowBox[{"(", 
          RowBox[{"normv", "-", 
           RowBox[{
            SuperscriptBox[
             RowBox[{"(", 
              RowBox[{
               RowBox[{"-", "1"}], "+", "z0v"}], ")"}], "4"], " ", "z0v", " ", 
            RowBox[{"(", 
             RowBox[{
              RowBox[{
               RowBox[{"(", 
                RowBox[{"1", "+", 
                 RowBox[{"2", " ", "z0v", " ", 
                  RowBox[{"(", 
                   RowBox[{"2", "+", 
                    RowBox[{"5", " ", "z0v", " ", 
                    RowBox[{"(", 
                    RowBox[{"1", "+", 
                    RowBox[{"2", " ", "z0v"}]}], ")"}]}]}], ")"}]}]}], ")"}], 
               " ", 
               RowBox[{"av", "[", 
                RowBox[{"[", "2", "]"}], "]"}]}], "+", 
              RowBox[{"z0v", " ", 
               RowBox[{"(", 
                RowBox[{
                 RowBox[{
                  RowBox[{"(", 
                   RowBox[{"1", "+", 
                    RowBox[{"2", " ", "z0v", " ", 
                    RowBox[{"(", 
                    RowBox[{"2", "+", 
                    RowBox[{"5", " ", "z0v"}]}], ")"}]}]}], ")"}], " ", 
                  RowBox[{"av", "[", 
                   RowBox[{"[", "3", "]"}], "]"}]}], "+", 
                 RowBox[{"z0v", " ", 
                  RowBox[{"(", 
                   RowBox[{
                    RowBox[{"av", "[", 
                    RowBox[{"[", "4", "]"}], "]"}], "+", 
                    RowBox[{"4", " ", "z0v", " ", 
                    RowBox[{"av", "[", 
                    RowBox[{"[", "4", "]"}], "]"}]}], "+", 
                    RowBox[{"z0v", " ", 
                    RowBox[{"av", "[", 
                    RowBox[{"[", "5", "]"}], "]"}]}]}], ")"}]}]}], ")"}]}]}], 
             ")"}]}]}], ")"}], "/", 
         RowBox[{"(", 
          RowBox[{
           SuperscriptBox[
            RowBox[{"(", 
             RowBox[{
              RowBox[{"-", "1"}], "+", "z0v"}], ")"}], "4"], " ", 
           RowBox[{"(", 
            RowBox[{"1", "+", 
             RowBox[{"z0v", " ", 
              RowBox[{"(", 
               RowBox[{"4", "+", 
                RowBox[{"5", " ", "z0v", " ", 
                 RowBox[{"(", 
                  RowBox[{"2", "+", 
                   RowBox[{"z0v", " ", 
                    RowBox[{"(", 
                    RowBox[{"4", "+", 
                    RowBox[{"7", " ", "z0v"}]}], ")"}]}]}], ")"}]}]}], 
               ")"}]}]}], ")"}]}], ")"}]}]}], ",", 
       RowBox[{"ax6v", "=", 
        RowBox[{"-", 
         RowBox[{"(", 
          RowBox[{
           RowBox[{"(", 
            RowBox[{
             RowBox[{"56", " ", "normv"}], "+", 
             RowBox[{
              SuperscriptBox[
               RowBox[{"(", 
                RowBox[{
                 RowBox[{"-", "1"}], "+", "z0v"}], ")"}], "4"], " ", 
              RowBox[{"(", 
               RowBox[{
                RowBox[{"7", " ", 
                 RowBox[{"(", 
                  RowBox[{"5", "+", 
                   RowBox[{"z0v", " ", 
                    RowBox[{"(", 
                    RowBox[{"12", "+", 
                    RowBox[{"z0v", " ", 
                    RowBox[{"(", 
                    RowBox[{"18", "+", 
                    RowBox[{"5", " ", "z0v", " ", 
                    RowBox[{"(", 
                    RowBox[{"4", "+", 
                    RowBox[{"3", " ", "z0v"}]}], ")"}]}]}], ")"}]}]}], 
                    ")"}]}]}], ")"}], " ", 
                 RowBox[{"av", "[", 
                  RowBox[{"[", "2", "]"}], "]"}]}], "+", 
                RowBox[{"2", " ", 
                 RowBox[{"(", 
                  RowBox[{
                   RowBox[{"2", " ", 
                    RowBox[{"(", 
                    RowBox[{"5", "+", 
                    RowBox[{"z0v", " ", 
                    RowBox[{"(", 
                    RowBox[{"20", "+", 
                    RowBox[{"z0v", " ", 
                    RowBox[{"(", 
                    RowBox[{"36", "+", 
                    RowBox[{"z0v", " ", 
                    RowBox[{"(", 
                    RowBox[{"44", "+", 
                    RowBox[{"35", " ", "z0v"}]}], ")"}]}]}], ")"}]}]}], 
                    ")"}]}]}], ")"}], " ", 
                    RowBox[{"av", "[", 
                    RowBox[{"[", "3", "]"}], "]"}]}], "+", 
                   RowBox[{"5", " ", 
                    RowBox[{"av", "[", 
                    RowBox[{"[", "4", "]"}], "]"}]}], "+", 
                   RowBox[{"2", " ", 
                    RowBox[{"av", "[", 
                    RowBox[{"[", "5", "]"}], "]"}]}], "+", 
                   RowBox[{"z0v", " ", 
                    RowBox[{"(", 
                    RowBox[{"2", "+", 
                    RowBox[{"3", " ", "z0v"}]}], ")"}], " ", 
                    RowBox[{"(", 
                    RowBox[{
                    RowBox[{
                    RowBox[{"(", 
                    RowBox[{"10", "+", 
                    RowBox[{"z0v", " ", 
                    RowBox[{"(", 
                    RowBox[{"10", "+", 
                    RowBox[{"21", " ", "z0v"}]}], ")"}]}]}], ")"}], " ", 
                    RowBox[{"av", "[", 
                    RowBox[{"[", "4", "]"}], "]"}]}], "+", 
                    RowBox[{"2", " ", 
                    RowBox[{"(", 
                    RowBox[{"2", "+", 
                    RowBox[{"z0v", " ", 
                    RowBox[{"(", 
                    RowBox[{"2", "+", 
                    RowBox[{"7", " ", "z0v"}]}], ")"}]}]}], ")"}], " ", 
                    RowBox[{"av", "[", 
                    RowBox[{"[", "5", "]"}], "]"}]}]}], ")"}]}]}], ")"}]}]}], 
               ")"}]}]}], ")"}], "/", 
           RowBox[{"(", 
            RowBox[{
             SuperscriptBox[
              RowBox[{"(", 
               RowBox[{
                RowBox[{"-", "1"}], "+", "z0v"}], ")"}], "4"], " ", 
             RowBox[{"(", 
              RowBox[{"1", "+", 
               RowBox[{"z0v", " ", 
                RowBox[{"(", 
                 RowBox[{"4", "+", 
                  RowBox[{"5", " ", "z0v", " ", 
                   RowBox[{"(", 
                    RowBox[{"2", "+", 
                    RowBox[{"z0v", " ", 
                    RowBox[{"(", 
                    RowBox[{"4", "+", 
                    RowBox[{"7", " ", "z0v"}]}], ")"}]}]}], ")"}]}]}], 
                 ")"}]}]}], ")"}]}], ")"}]}], ")"}]}]}], ",", 
       RowBox[{"ax7v", "=", 
        RowBox[{
         RowBox[{"(", 
          RowBox[{
           RowBox[{"140", " ", "normv"}], "+", 
           RowBox[{
            SuperscriptBox[
             RowBox[{"(", 
              RowBox[{
               RowBox[{"-", "1"}], "+", "z0v"}], ")"}], "4"], " ", 
            RowBox[{"(", 
             RowBox[{
              RowBox[{"28", " ", 
               RowBox[{"(", 
                RowBox[{"3", "+", 
                 RowBox[{"z0v", " ", 
                  RowBox[{"(", 
                   RowBox[{"7", "+", 
                    RowBox[{"5", " ", "z0v", " ", 
                    RowBox[{"(", 
                    RowBox[{"2", "+", 
                    RowBox[{"z0v", " ", 
                    RowBox[{"(", 
                    RowBox[{"2", "+", "z0v"}], ")"}]}]}], ")"}]}]}], 
                   ")"}]}]}], ")"}], " ", 
               RowBox[{"av", "[", 
                RowBox[{"[", "2", "]"}], "]"}]}], "+", 
              RowBox[{"5", " ", 
               RowBox[{"(", 
                RowBox[{"9", "+", 
                 RowBox[{"z0v", " ", 
                  RowBox[{"(", 
                   RowBox[{"36", "+", 
                    RowBox[{"z0v", " ", 
                    RowBox[{"(", 
                    RowBox[{"62", "+", 
                    RowBox[{"z0v", " ", 
                    RowBox[{"(", 
                    RowBox[{"68", "+", 
                    RowBox[{"35", " ", "z0v"}]}], ")"}]}]}], ")"}]}]}], 
                   ")"}]}]}], ")"}], " ", 
               RowBox[{"av", "[", 
                RowBox[{"[", "3", "]"}], "]"}]}], "+", 
              RowBox[{"20", " ", 
               RowBox[{"(", 
                RowBox[{"1", "+", 
                 RowBox[{"z0v", " ", 
                  RowBox[{"(", 
                   RowBox[{"1", "+", "z0v"}], ")"}], " ", 
                  RowBox[{"(", 
                   RowBox[{"4", "+", 
                    RowBox[{"z0v", " ", 
                    RowBox[{"(", 
                    RowBox[{"6", "+", 
                    RowBox[{"7", " ", "z0v"}]}], ")"}]}]}], ")"}]}]}], ")"}], 
               " ", 
               RowBox[{"av", "[", 
                RowBox[{"[", "4", "]"}], "]"}]}], "+", 
              RowBox[{"2", " ", 
               RowBox[{"(", 
                RowBox[{"3", "+", 
                 RowBox[{"z0v", " ", 
                  RowBox[{"(", 
                   RowBox[{"12", "+", 
                    RowBox[{"5", " ", "z0v", " ", 
                    RowBox[{"(", 
                    RowBox[{"6", "+", 
                    RowBox[{"z0v", " ", 
                    RowBox[{"(", 
                    RowBox[{"12", "+", 
                    RowBox[{"7", " ", "z0v"}]}], ")"}]}]}], ")"}]}]}], 
                   ")"}]}]}], ")"}], " ", 
               RowBox[{"av", "[", 
                RowBox[{"[", "5", "]"}], "]"}]}]}], ")"}]}]}], ")"}], "/", 
         RowBox[{"(", 
          RowBox[{
           SuperscriptBox[
            RowBox[{"(", 
             RowBox[{
              RowBox[{"-", "1"}], "+", "z0v"}], ")"}], "4"], " ", 
           RowBox[{"(", 
            RowBox[{"1", "+", 
             RowBox[{"z0v", " ", 
              RowBox[{"(", 
               RowBox[{"4", "+", 
                RowBox[{"5", " ", "z0v", " ", 
                 RowBox[{"(", 
                  RowBox[{"2", "+", 
                   RowBox[{"z0v", " ", 
                    RowBox[{"(", 
                    RowBox[{"4", "+", 
                    RowBox[{"7", " ", "z0v"}]}], ")"}]}]}], ")"}]}]}], 
               ")"}]}]}], ")"}]}], ")"}]}]}], ",", 
       RowBox[{"ax8v", "=", 
        RowBox[{"-", 
         RowBox[{"(", 
          RowBox[{
           RowBox[{"(", 
            RowBox[{
             RowBox[{"120", " ", "normv"}], "+", 
             RowBox[{
              SuperscriptBox[
               RowBox[{"(", 
                RowBox[{
                 RowBox[{"-", "1"}], "+", "z0v"}], ")"}], "4"], " ", 
              RowBox[{"(", 
               RowBox[{
                RowBox[{"10", " ", 
                 RowBox[{"(", 
                  RowBox[{"7", "+", 
                   RowBox[{"z0v", " ", 
                    RowBox[{"(", 
                    RowBox[{"16", "+", 
                    RowBox[{"z0v", " ", 
                    RowBox[{"(", 
                    RowBox[{"22", "+", 
                    RowBox[{"5", " ", "z0v", " ", 
                    RowBox[{"(", 
                    RowBox[{"4", "+", "z0v"}], ")"}]}]}], ")"}]}]}], 
                    ")"}]}]}], ")"}], " ", 
                 RowBox[{"av", "[", 
                  RowBox[{"[", "2", "]"}], "]"}]}], "+", 
                RowBox[{"12", " ", 
                 RowBox[{"(", 
                  RowBox[{"3", "+", 
                   RowBox[{"z0v", " ", 
                    RowBox[{"(", 
                    RowBox[{"12", "+", 
                    RowBox[{"5", " ", "z0v", " ", 
                    SuperscriptBox[
                    RowBox[{"(", 
                    RowBox[{"2", "+", "z0v"}], ")"}], "2"]}]}], ")"}]}]}], 
                  ")"}], " ", 
                 RowBox[{"av", "[", 
                  RowBox[{"[", "3", "]"}], "]"}]}], "+", 
                RowBox[{"15", " ", 
                 RowBox[{"(", 
                  RowBox[{"1", "+", 
                   RowBox[{"z0v", " ", 
                    RowBox[{"(", 
                    RowBox[{"4", "+", 
                    RowBox[{"z0v", " ", 
                    RowBox[{"(", 
                    RowBox[{"10", "+", 
                    RowBox[{"3", " ", "z0v", " ", 
                    RowBox[{"(", 
                    RowBox[{"4", "+", "z0v"}], ")"}]}]}], ")"}]}]}], 
                    ")"}]}]}], ")"}], " ", 
                 RowBox[{"av", "[", 
                  RowBox[{"[", "4", "]"}], "]"}]}], "+", 
                RowBox[{"4", " ", 
                 RowBox[{"(", 
                  RowBox[{"1", "+", 
                   RowBox[{"z0v", " ", 
                    RowBox[{"(", 
                    RowBox[{"4", "+", 
                    RowBox[{"5", " ", "z0v", " ", 
                    RowBox[{"(", 
                    RowBox[{"2", "+", 
                    RowBox[{"z0v", " ", 
                    RowBox[{"(", 
                    RowBox[{"4", "+", "z0v"}], ")"}]}]}], ")"}]}]}], 
                    ")"}]}]}], ")"}], " ", 
                 RowBox[{"av", "[", 
                  RowBox[{"[", "5", "]"}], "]"}]}]}], ")"}]}]}], ")"}], "/", 
           RowBox[{"(", 
            RowBox[{
             SuperscriptBox[
              RowBox[{"(", 
               RowBox[{
                RowBox[{"-", "1"}], "+", "z0v"}], ")"}], "4"], " ", 
             RowBox[{"(", 
              RowBox[{"1", "+", 
               RowBox[{"z0v", " ", 
                RowBox[{"(", 
                 RowBox[{"4", "+", 
                  RowBox[{"5", " ", "z0v", " ", 
                   RowBox[{"(", 
                    RowBox[{"2", "+", 
                    RowBox[{"z0v", " ", 
                    RowBox[{"(", 
                    RowBox[{"4", "+", 
                    RowBox[{"7", " ", "z0v"}]}], ")"}]}]}], ")"}]}]}], 
                 ")"}]}]}], ")"}]}], ")"}]}], ")"}]}]}], ",", 
       RowBox[{"ax9v", "=", 
        RowBox[{
         RowBox[{"(", 
          RowBox[{
           RowBox[{"35", " ", "normv"}], "+", 
           RowBox[{
            SuperscriptBox[
             RowBox[{"(", 
              RowBox[{
               RowBox[{"-", "1"}], "+", "z0v"}], ")"}], "4"], " ", 
            RowBox[{"(", 
             RowBox[{
              RowBox[{"5", " ", 
               RowBox[{"(", 
                RowBox[{"4", "+", 
                 RowBox[{"z0v", " ", 
                  RowBox[{"(", 
                   RowBox[{"9", "+", 
                    RowBox[{"2", " ", "z0v", " ", 
                    RowBox[{"(", 
                    RowBox[{"6", "+", 
                    RowBox[{"5", " ", "z0v"}]}], ")"}]}]}], ")"}]}]}], ")"}], 
               " ", 
               RowBox[{"av", "[", 
                RowBox[{"[", "2", "]"}], "]"}]}], "+", 
              RowBox[{"5", " ", 
               RowBox[{"(", 
                RowBox[{"2", "+", 
                 RowBox[{"z0v", " ", 
                  RowBox[{"(", 
                   RowBox[{"8", "+", 
                    RowBox[{"z0v", " ", 
                    RowBox[{"(", 
                    RowBox[{"13", "+", 
                    RowBox[{"12", " ", "z0v"}]}], ")"}]}]}], ")"}]}]}], ")"}],
                " ", 
               RowBox[{"av", "[", 
                RowBox[{"[", "3", "]"}], "]"}]}], "+", 
              RowBox[{
               RowBox[{"(", 
                RowBox[{"4", "+", 
                 RowBox[{"z0v", " ", 
                  RowBox[{"(", 
                   RowBox[{"16", "+", 
                    RowBox[{"5", " ", "z0v", " ", 
                    RowBox[{"(", 
                    RowBox[{"8", "+", 
                    RowBox[{"9", " ", "z0v"}]}], ")"}]}]}], ")"}]}]}], ")"}], 
               " ", 
               RowBox[{"av", "[", 
                RowBox[{"[", "4", "]"}], "]"}]}], "+", 
              RowBox[{"av", "[", 
               RowBox[{"[", "5", "]"}], "]"}], "+", 
              RowBox[{"2", " ", "z0v", " ", 
               RowBox[{"(", 
                RowBox[{"2", "+", 
                 RowBox[{"5", " ", "z0v", " ", 
                  RowBox[{"(", 
                   RowBox[{"1", "+", 
                    RowBox[{"2", " ", "z0v"}]}], ")"}]}]}], ")"}], " ", 
               RowBox[{"av", "[", 
                RowBox[{"[", "5", "]"}], "]"}]}]}], ")"}]}]}], ")"}], "/", 
         RowBox[{"(", 
          RowBox[{
           SuperscriptBox[
            RowBox[{"(", 
             RowBox[{
              RowBox[{"-", "1"}], "+", "z0v"}], ")"}], "4"], " ", 
           RowBox[{"(", 
            RowBox[{"1", "+", 
             RowBox[{"z0v", " ", 
              RowBox[{"(", 
               RowBox[{"4", "+", 
                RowBox[{"5", " ", "z0v", " ", 
                 RowBox[{"(", 
                  RowBox[{"2", "+", 
                   RowBox[{"z0v", " ", 
                    RowBox[{"(", 
                    RowBox[{"4", "+", 
                    RowBox[{"7", " ", "z0v"}]}], ")"}]}]}], ")"}]}]}], 
               ")"}]}]}], ")"}]}], ")"}]}]}]}], "}"}], ",", 
     RowBox[{"ax1v", "+", 
      RowBox[{"Sum", "[", 
       RowBox[{
        RowBox[{
         RowBox[{"av", "[", 
          RowBox[{"[", "nx", "]"}], "]"}], 
         SuperscriptBox["zv", 
          RowBox[{"nx", "-", "1"}]]}], ",", 
        RowBox[{"{", 
         RowBox[{"nx", ",", "2", ",", 
          RowBox[{"nmax", "+", "1"}]}], "}"}]}], "]"}], "+", 
      RowBox[{"ax6v", " ", 
       SuperscriptBox["zv", 
        RowBox[{"6", "-", "1"}]]}], "+", 
      RowBox[{"ax7v", " ", 
       SuperscriptBox["zv", 
        RowBox[{"7", "-", "1"}]]}], " ", "+", 
      RowBox[{"ax8v", " ", 
       SuperscriptBox["zv", 
        RowBox[{"8", "-", "1"}]]}], "+", 
      RowBox[{"ax9v", " ", 
       SuperscriptBox["zv", 
        RowBox[{"9", "-", "1"}]]}]}]}], " ", "]"}]}], ";"}]], "Input",
 CellChangeTimes->{{3.766782244595373*^9, 3.766782245811727*^9}, {
   3.774956403155813*^9, 3.774956403362145*^9}, {3.774956441457651*^9, 
   3.774956446643877*^9}, 3.779119712988421*^9, 3.77912076969584*^9, 
   3.7797061744779053`*^9, {3.7797152013697863`*^9, 3.77971522703764*^9}, 
   3.7861352718295403`*^9, 3.786137877825371*^9, {3.7900858328588257`*^9, 
   3.790085858757172*^9}, 3.790085901436973*^9, {3.790086039631589*^9, 
   3.790086040781727*^9}, {3.7903637500696383`*^9, 3.790363751189479*^9}, {
   3.790963637083209*^9, 3.7909636377863007`*^9}, {3.790963895233878*^9, 
   3.7909638958630857`*^9}, {3.791364127467257*^9, 3.7913641288030148`*^9}, 
   3.791364205420802*^9, 3.79136445796238*^9, 3.792276004299967*^9, 
   3.799755687840619*^9, 3.8003395351887493`*^9, {3.813024802734133*^9, 
   3.813024802923111*^9}, {3.8183674499848433`*^9, 3.81836745095315*^9}, 
   3.820786742375169*^9, {3.8230195721747313`*^9, 3.823019573216715*^9}, {
   3.82699685101472*^9, 3.826996851245863*^9}, {3.827097248188369*^9, 
   3.827097248380622*^9}, {3.82733131757401*^9, 3.8273313182969646`*^9}, {
   3.827331369123616*^9, 3.827331369760744*^9}, {3.8273571132620993`*^9, 
   3.827357113841329*^9}, {3.8273571438467903`*^9, 3.8273571442605886`*^9}, {
   3.827376119959586*^9, 3.82737612037409*^9}, {3.865531357458953*^9, 
   3.865531366883524*^9}, 3.865531451600564*^9},
 CellLabel->"In[2]:=",ExpressionUUID->"00c1c771-045c-4aa6-9e09-019e72e945b9"],

Cell["\<\
Description of the default vector form factors from Phys. Rev. D 102, 074012 \
(2020)\
\>", "Text",
 CellChangeTimes->{{3.865531392108922*^9, 3.865531407619337*^9}, 
   3.865531448182506*^9, {3.865544112721993*^9, 
   3.865544113305202*^9}},ExpressionUUID->"f89cdd7e-c008-4189-b404-\
94430c3a5a76"],

Cell[BoxData[{
 RowBox[{
  RowBox[{"tcv", "=", "0.0779191396"}], ";"}], "\[IndentingNewLine]", 
 RowBox[{
  RowBox[{"t0v", "=", 
   RowBox[{"-", "0.21"}]}], ";"}], "\[IndentingNewLine]", 
 RowBox[{
  RowBox[{"GEvcoef", "=", 
   RowBox[{"{", 
    RowBox[{"0.5373271645251061", ",", 
     RowBox[{"-", "1.5759472944792925"}], ",", "0.17702167863528687", ",", 
     "2.054414820474611", ",", "0.884941714386108", ",", 
     RowBox[{"-", "2.5565145416265906"}], ",", 
     RowBox[{"-", "2.7898474683496204"}], ",", "5.108281275004332", ",", 
     RowBox[{"-", "1.8396773485698805"}]}], "}"}]}], 
  ";"}], "\[IndentingNewLine]", 
 RowBox[{
  RowBox[{"GMvcoef", "=", 
   RowBox[{"{", 
    RowBox[{"2.7668909358882137", ",", 
     RowBox[{"-", "6.852531349265071"}], ",", "0.8748239650869698", ",", 
     "7.650588722814722", ",", 
     RowBox[{"-", "3.444911609839843"}], ",", "4.669984724011019", ",", 
     RowBox[{"-", "16.538519087748753"}], ",", "15.1774349959784", ",", 
     RowBox[{"-", "4.303761296925633"}]}], "}"}]}], 
  ";"}], "\[IndentingNewLine]", 
 RowBox[{
  RowBox[{"cov", "=", 
   RowBox[{"{", 
    RowBox[{
     RowBox[{"{", 
      RowBox[{"0.00027743033583288326`", ",", "0.001203402972814121`", ",", 
       RowBox[{"-", "0.0030188689048221847`"}], ",", 
       RowBox[{"-", "0.006485326929677965`"}], ",", 
       RowBox[{"-", "0.00002839422438908427`"}], ",", 
       "0.00048046365554161257`", ",", "0.0003734886452036604`", ",", 
       RowBox[{"-", "0.0039561897679164845`"}], ",", 
       "0.000018861259568447365`", ",", "0.00005612733494024725`", ",", 
       "0.00037142487239997504`", ",", 
       RowBox[{"-", "0.0011432589735489696`"}], ",", 
       RowBox[{"-", "0.00029119478541744483`"}], ",", 
       "0.0003269608511012213`", ",", "0.005522791784323366`", ",", 
       RowBox[{"-", "0.007937802668168811`"}]}], "}"}], ",", 
     RowBox[{"{", 
      RowBox[{"0.0012034029728142043`", ",", "0.014216706000171234`", ",", 
       RowBox[{"-", "0.005720269230744399`"}], ",", 
       RowBox[{"-", "0.09479778334138363`"}], ",", 
       RowBox[{"-", "0.0007738899484035135`"}], ",", "0.0021623677606833125`",
        ",", "0.010874034507728404`", ",", 
       RowBox[{"-", "0.03881924200393175`"}], ",", "0.0001550488314560521`", 
       ",", 
       RowBox[{"-", "0.0015439550452035526`"}], ",", 
       RowBox[{"-", "0.0006286097930248853`"}], ",", "0.007682185702431501`", 
       ",", 
       RowBox[{"-", "0.001831525458450573`"}], ",", 
       RowBox[{"-", "0.003962004879448328`"}], ",", "0.04625180849482942`", 
       ",", 
       RowBox[{"-", "0.020837182717930905`"}]}], "}"}], ",", 
     RowBox[{"{", 
      RowBox[{
       RowBox[{"-", "0.0030188689048214366`"}], ",", 
       RowBox[{"-", "0.005720269230734439`"}], ",", "0.07216577976581237`", 
       ",", 
       RowBox[{"-", "0.007093406371965462`"}], ",", "0.00010752547764745232`",
        ",", 
       RowBox[{"-", "0.0020396693759665943`"}], ",", 
       RowBox[{"-", "0.0006535189373317943`"}], ",", "0.01448471138402442`", 
       ",", "0.0003714639227350724`", ",", "0.0015622063589042913`", ",", 
       RowBox[{"-", "0.008281875550936253`"}], ",", "0.002673280932058434`", 
       ",", "0.002371987316137713`", ",", 
       RowBox[{"-", "0.006368363329058403`"}], ",", 
       RowBox[{"-", "0.030678079930284808`"}], ",", "0.07930608725741138`"}], 
      "}"}], ",", 
     RowBox[{"{", 
      RowBox[{
       RowBox[{"-", "0.006485326929678668`"}], ",", 
       RowBox[{"-", "0.09479778334139333`"}], ",", 
       RowBox[{"-", "0.007093406371898203`"}], ",", "0.6645148897349791`", 
       ",", "0.005215899506804587`", ",", 
       RowBox[{"-", "0.014123641247734048`"}], ",", 
       RowBox[{"-", "0.07390322048942465`"}], ",", "0.26033085045476106`", 
       ",", 
       RowBox[{"-", "0.0013978088846335682`"}], ",", "0.009294091723980434`", 
       ",", "0.009893554933808424`", ",", 
       RowBox[{"-", "0.05282674888824722`"}], ",", "0.011265829594886851`", 
       ",", "0.03084681385632175`", ",", 
       RowBox[{"-", "0.302290224263971`"}], ",", "0.09938927184101778`"}], 
      "}"}], ",", 
     RowBox[{"{", 
      RowBox[{
       RowBox[{"-", "0.000028394224389237666`"}], ",", 
       RowBox[{"-", "0.000773889948405613`"}], ",", "0.00010752547764843645`",
        ",", "0.005215899506818507`", ",", "0.0024943334427110137`", ",", 
       "0.00008421510326491952`", ",", 
       RowBox[{"-", "0.03724605294398189`"}], ",", "0.09056700489034064`", 
       ",", "0.00004091208107878384`", ",", 
       RowBox[{"-", "0.0004664581651701987`"}], ",", 
       RowBox[{"-", "0.0009065577267925384`"}], ",", "0.003610035146846516`", 
       ",", 
       RowBox[{"-", "0.00110422344457916`"}], ",", 
       RowBox[{"-", "0.002518448075387463`"}], ",", "0.011972219060826697`", 
       ",", 
       RowBox[{"-", "0.00488565640356106`"}]}], "}"}], ",", 
     RowBox[{"{", 
      RowBox[{"0.00048046365554150285`", ",", "0.0021623677606933873`", ",", 
       RowBox[{"-", "0.002039669375966112`"}], ",", 
       RowBox[{"-", "0.014123641247801598`"}], ",", "0.00008421510326150902`",
        ",", "0.04753735810313365`", ",", "0.003059873541770744`", ",", 
       RowBox[{"-", "0.3472966905051145`"}], ",", "0.0003040572348666083`", 
       ",", "0.0013142402881460053`", ",", 
       RowBox[{"-", "0.0010026089763608668`"}], ",", 
       RowBox[{"-", "0.008205172245434295`"}], ",", "0.0029204792220413945`", 
       ",", 
       RowBox[{"-", "0.025166173973759882`"}], ",", 
       RowBox[{"-", "0.05208439145577658`"}], ",", "0.19924008128558557`"}], 
      "}"}], ",", 
     RowBox[{"{", 
      RowBox[{"0.000373488645205818`", ",", "0.01087403450775792`", ",", 
       RowBox[{"-", "0.0006535189373450684`"}], ",", 
       RowBox[{"-", "0.07390322048962678`"}], ",", 
       RowBox[{"-", "0.037246052943982325`"}], ",", "0.0030598735417175504`", 
       ",", "0.5944454739951962`", ",", 
       RowBox[{"-", "1.453001971463045`"}], ",", 
       RowBox[{"-", "0.0009960057813252986`"}], ",", "0.006219372181162734`", 
       ",", "0.020227404308018015`", ",", 
       RowBox[{"-", "0.05775055610494714`"}], ",", "0.01758109548916755`", 
       ",", "0.03258205029613913`", ",", 
       RowBox[{"-", "0.2132271043213539`"}], ",", "0.15321832395576626`"}], 
      "}"}], ",", 
     RowBox[{"{", 
      RowBox[{
       RowBox[{"-", "0.003956189767919879`"}], ",", 
       RowBox[{"-", "0.03881924200407557`"}], ",", "0.01448471138404591`", 
       ",", "0.2603308504557458`", ",", "0.09056700489036812`", ",", 
       RowBox[{"-", "0.347296690504987`"}], ",", 
       RowBox[{"-", "1.4530019714634435`"}], ",", "6.212149954846691`", ",", 
       "0.0008232507648243187`", ",", 
       RowBox[{"-", "0.0226156187010434`"}], ",", 
       RowBox[{"-", "0.04918259756827696`"}], ",", "0.1957826727097279`", ",", 
       RowBox[{"-", "0.06455975730083335`"}], ",", "0.1010332681881608`", ",",
        "0.8993095911191562`", ",", 
       RowBox[{"-", "1.8479834730212514`"}]}], "}"}], ",", 
     RowBox[{"{", 
      RowBox[{
      "0.000018861259568547125`", ",", "0.00015504883145738642`", ",", 
       "0.0003714639227343885`", ",", 
       RowBox[{"-", "0.0013978088846416203`"}], ",", 
       "0.000040912081078566885`", ",", "0.00030405723486708394`", ",", 
       RowBox[{"-", "0.0009960057813227022`"}], ",", "0.0008232507648158176`",
        ",", "0.00022092881774578063`", ",", "0.0002728128695324137`", ",", 
       RowBox[{"-", "0.0029880412817799612`"}], ",", "0.0015507018279075266`",
        ",", 
       RowBox[{"-", "0.0002879506941229548`"}], ",", "0.0022691917618292497`",
        ",", 
       RowBox[{"-", "0.0009889857553226802`"}], ",", 
       RowBox[{"-", "0.015448203145929621`"}]}], "}"}], ",", 
     RowBox[{"{", 
      RowBox[{"0.000056127334940796886`", ",", 
       RowBox[{"-", "0.0015439550451952543`"}], ",", "0.0015622063589017625`",
        ",", "0.009294091723926146`", ",", 
       RowBox[{"-", "0.00046645816516984606`"}], ",", 
       "0.0013142402881523305`", ",", "0.0062193721811572514`", ",", 
       RowBox[{"-", "0.02261561870106904`"}], ",", "0.0002728128695321316`", 
       ",", "0.00592833364991386`", ",", "0.0023571768795449892`", ",", 
       RowBox[{"-", "0.037939970706272155`"}], ",", 
       RowBox[{"-", "0.0016429565402758237`"}], ",", "5.089451134598867`*^-6",
        ",", "0.031109649957855846`", ",", 
       RowBox[{"-", "0.03427415840140405`"}]}], "}"}], ",", 
     RowBox[{"{", 
      RowBox[{"0.0003714248723988238`", ",", 
       RowBox[{"-", "0.0006286097930389083`"}], ",", 
       RowBox[{"-", "0.008281875550928316`"}], ",", "0.009893554933882054`", 
       ",", 
       RowBox[{"-", "0.000906557726788201`"}], ",", 
       RowBox[{"-", "0.0010026089763566287`"}], ",", "0.020227404307964186`", 
       ",", 
       RowBox[{"-", "0.0491825975682027`"}], ",", 
       RowBox[{"-", "0.0029880412817802015`"}], ",", "0.002357176879539562`", 
       ",", "0.056037778434386246`", ",", 
       RowBox[{"-", "0.07981703125241792`"}], ",", "0.0025521139332364286`", 
       ",", 
       RowBox[{"-", "0.03738357032506007`"}], ",", "0.06744527624907451`", 
       ",", "0.20328905357731353`"}], "}"}], ",", 
     RowBox[{"{", 
      RowBox[{
       RowBox[{"-", "0.0011432589735511632`"}], ",", "0.007682185702399412`", 
       ",", "0.0026732809320661605`", ",", 
       RowBox[{"-", "0.05282674888801303`"}], ",", "0.0036100351468388607`", 
       ",", 
       RowBox[{"-", "0.008205172245480015`"}], ",", 
       RowBox[{"-", "0.05775055610484576`"}], ",", "0.19578267270981115`", 
       ",", "0.0015507018279091887`", ",", 
       RowBox[{"-", "0.03793997070626542`"}], ",", 
       RowBox[{"-", "0.0798170312524479`"}], ",", "0.32234602577437543`", ",",
        "0.007080447552022964`", ",", "0.042103804151115976`", ",", 
       RowBox[{"-", "0.27043631735914025`"}], ",", 
       RowBox[{"-", "0.018029417586544284`"}]}], "}"}], ",", 
     RowBox[{"{", 
      RowBox[{
       RowBox[{"-", "0.0002911947854175204`"}], ",", 
       RowBox[{"-", "0.0018315254584517857`"}], ",", "0.00237198731613936`", 
       ",", "0.01126582959489298`", ",", 
       RowBox[{"-", "0.0011042234445803637`"}], ",", "0.0029204792220389264`",
        ",", "0.017581095489186287`", ",", 
       RowBox[{"-", "0.06455975730086502`"}], ",", 
       RowBox[{"-", "0.00028795069412264926`"}], ",", 
       RowBox[{"-", "0.001642956540275172`"}], ",", "0.0025521139332318884`", 
       ",", "0.0070804475520244315`", ",", "0.003704744147932474`", ",", 
       RowBox[{"-", "0.006558286544774476`"}], ",", 
       RowBox[{"-", "0.038845652791225906`"}], ",", "0.10120359670866182`"}], 
      "}"}], ",", 
     RowBox[{"{", 
      RowBox[{"0.0003269608511022246`", ",", 
       RowBox[{"-", "0.0039620048794454564`"}], ",", 
       RowBox[{"-", "0.006368363329065166`"}], ",", "0.030846813856310426`", 
       ",", 
       RowBox[{"-", "0.002518448075387631`"}], ",", 
       RowBox[{"-", "0.025166173973768975`"}], ",", "0.0325820502961206`", 
       ",", "0.1010332681882998`", ",", "0.0022691917618307246`", ",", 
       "5.0894511577082024`*^-6", ",", 
       RowBox[{"-", "0.03738357032505966`"}], ",", "0.04210380415098238`", 
       ",", 
       RowBox[{"-", "0.006558286544790278`"}], ",", "0.09949295690607869`", 
       ",", 
       RowBox[{"-", "0.13031763554063977`"}], ",", 
       RowBox[{"-", "0.5767841298916858`"}]}], "}"}], ",", 
     RowBox[{"{", 
      RowBox[{"0.005522791784324186`", ",", "0.04625180849484538`", ",", 
       RowBox[{"-", "0.030678079930316078`"}], ",", 
       RowBox[{"-", "0.3022902242640516`"}], ",", "0.011972219060850199`", 
       ",", 
       RowBox[{"-", "0.052084391455709755`"}], ",", 
       RowBox[{"-", "0.2132271043216597`"}], ",", "0.8993095911193976`", ",", 
       
       RowBox[{"-", "0.0009889857553329`"}], ",", "0.031109649957792727`", 
       ",", "0.06744527624919477`", ",", 
       RowBox[{"-", "0.2704363173589222`"}], ",", 
       RowBox[{"-", "0.0388456527911907`"}], ",", 
       RowBox[{"-", "0.1303176355409395`"}], ",", "1.1928314373484588`", ",", 
       
       RowBox[{"-", "0.32458039248088105`"}]}], "}"}], ",", 
     RowBox[{"{", 
      RowBox[{
       RowBox[{"-", "0.007937802668174562`"}], ",", 
       RowBox[{"-", "0.02083718271796207`"}], ",", "0.07930608725747397`", 
       ",", "0.09938927184115753`", ",", 
       RowBox[{"-", "0.004885656403586615`"}], ",", "0.19924008128556855`", 
       ",", "0.153218323956251`", ",", 
       RowBox[{"-", "1.8479834730224922`"}], ",", 
       RowBox[{"-", "0.015448203145928308`"}], ",", 
       RowBox[{"-", "0.03427415840149296`"}], ",", "0.2032890535771872`", ",", 
       RowBox[{"-", "0.01802941758588747`"}], ",", "0.10120359670872897`", 
       ",", 
       RowBox[{"-", "0.576784129891329`"}], ",", 
       RowBox[{"-", "0.32458039248295195`"}], ",", "4.689069674629674`"}], 
      "}"}]}], "}"}]}], ";"}], "\[IndentingNewLine]", 
 RowBox[{
  RowBox[{"nmax", "=", 
   RowBox[{
    RowBox[{"Length", "[", "GEvcoef", "]"}], "-", "5"}]}], 
  ";"}], "\[IndentingNewLine]", 
 RowBox[{
  RowBox[{"cov0", "=", 
   RowBox[{"Table", "[", 
    RowBox[{"1", ",", 
     RowBox[{"{", 
      RowBox[{"i", ",", "1", ",", 
       RowBox[{"2", "nmax"}]}], "}"}], ",", 
     RowBox[{"{", 
      RowBox[{"j", ",", "1", ",", 
       RowBox[{"2", "nmax"}]}], "}"}]}], "]"}]}], 
  ";"}], "\[IndentingNewLine]", 
 RowBox[{
  RowBox[{"Do", "[", 
   RowBox[{
    RowBox[{"{", 
     RowBox[{
      RowBox[{
       RowBox[{"cov0", "[", 
        RowBox[{"[", 
         RowBox[{"i", ",", "j"}], "]"}], "]"}], "=", 
       RowBox[{"cov", "[", 
        RowBox[{"[", 
         RowBox[{
          RowBox[{
           RowBox[{"2", "nmax"}], "+", "i"}], ",", 
          RowBox[{
           RowBox[{"2", "nmax"}], "+", "j"}]}], "]"}], "]"}]}], ",", 
      RowBox[{
       RowBox[{"cov0", "[", 
        RowBox[{"[", 
         RowBox[{
          RowBox[{"nmax", "+", "i"}], ",", "j"}], "]"}], "]"}], "=", 
       RowBox[{"cov", "[", 
        RowBox[{"[", 
         RowBox[{
          RowBox[{
           RowBox[{"3", "nmax"}], "+", "i"}], ",", 
          RowBox[{
           RowBox[{"2", "nmax"}], "+", "j"}]}], "]"}], "]"}]}], ",", 
      RowBox[{
       RowBox[{"cov0", "[", 
        RowBox[{"[", 
         RowBox[{"i", ",", 
          RowBox[{"nmax", "+", "j"}]}], "]"}], "]"}], "=", 
       RowBox[{"cov", "[", 
        RowBox[{"[", 
         RowBox[{
          RowBox[{
           RowBox[{"2", "nmax"}], "+", "i"}], ",", 
          RowBox[{
           RowBox[{"3", "nmax"}], "+", "j"}]}], "]"}], "]"}]}], ",", 
      RowBox[{
       RowBox[{"cov0", "[", 
        RowBox[{"[", 
         RowBox[{
          RowBox[{"nmax", "+", "i"}], ",", 
          RowBox[{"nmax", "+", "j"}]}], "]"}], "]"}], "=", 
       RowBox[{"cov", "[", 
        RowBox[{"[", 
         RowBox[{
          RowBox[{
           RowBox[{"3", "nmax"}], "+", "i"}], ",", 
          RowBox[{
           RowBox[{"3", "nmax"}], "+", "j"}]}], "]"}], "]"}]}]}], "}"}], ",", 
    
    RowBox[{"{", 
     RowBox[{"i", ",", "1", ",", "nmax"}], "}"}], ",", 
    RowBox[{"{", 
     RowBox[{"j", ",", "1", ",", "nmax"}], "}"}]}], "]"}], ";"}]}], "Input",
 CellChangeTimes->{{3.865531156475891*^9, 3.865531205188343*^9}, {
  3.865531237775319*^9, 3.86553138440545*^9}, {3.8655314578064127`*^9, 
  3.865531466751718*^9}, {3.865531666238529*^9, 3.8655316664288683`*^9}},
 CellLabel->"In[3]:=",ExpressionUUID->"53a2eb3f-8f1a-455d-a408-027234d0e909"],

Cell["\<\
Description of the default axial form factor from Phys. Rev. D 93, 113015 \
(2016)\
\>", "Text",
 CellChangeTimes->{{3.865531392108922*^9, 3.865531407619337*^9}, 
   3.865531448182506*^9, {3.865531580606312*^9, 3.865531586621133*^9}, 
   3.8655316178089647`*^9, {3.865543228329666*^9, 
   3.8655432292871637`*^9}},ExpressionUUID->"6d1e2058-387c-45e7-b7e5-\
a7261c447182"],

Cell[BoxData[{
 RowBox[{
  RowBox[{"A2", "=", 
   RowBox[{"{", 
    RowBox[{"0.1", ",", "2.3", ",", 
     RowBox[{"-", "0.6"}], ",", 
     RowBox[{"-", "3.8"}], ",", "2.3", ",", "0.1", ",", "0.1", ",", "0.1", 
     ",", "0.1"}], "}"}]}], ";"}], "\[IndentingNewLine]", 
 RowBox[{
  RowBox[{"\[Delta]A1", "=", 
   RowBox[{"{", 
    RowBox[{
     SqrtBox["0.0154"], ",", 
     SqrtBox["1.08"], ",", 
     SqrtBox["6.54"], ",", 
     SqrtBox["7.4"]}], "}"}]}], ";"}], "\[IndentingNewLine]", 
 RowBox[{
  RowBox[{"gA", "=", 
   RowBox[{"-", "1.2723"}]}], ";"}], "\[IndentingNewLine]", 
 RowBox[{
  RowBox[{"tca", "=", 
   RowBox[{"9", " ", 
    SuperscriptBox["0.14", "2"]}]}], ";"}], "\[IndentingNewLine]", 
 RowBox[{
  RowBox[{"t0a", "=", 
   RowBox[{"-", "0.28"}]}], ";"}], "\[IndentingNewLine]", 
 RowBox[{
  RowBox[{"covA2", "=", 
   RowBox[{"(", GridBox[{
      {
       RowBox[{"1", " ", 
        RowBox[{"\[Delta]A1", "[", 
         RowBox[{"[", "1", "]"}], "]"}], 
        RowBox[{"\[Delta]A1", "[", 
         RowBox[{"[", "1", "]"}], "]"}], " "}], 
       RowBox[{"0.35", " ", 
        RowBox[{"\[Delta]A1", "[", 
         RowBox[{"[", "1", "]"}], "]"}], 
        RowBox[{"\[Delta]A1", "[", 
         RowBox[{"[", "2", "]"}], "]"}]}], 
       RowBox[{
        RowBox[{"-", "0.678"}], " ", 
        RowBox[{"\[Delta]A1", "[", 
         RowBox[{"[", "1", "]"}], "]"}], 
        RowBox[{"\[Delta]A1", "[", 
         RowBox[{"[", "3", "]"}], "]"}]}], 
       RowBox[{"0.611", " ", 
        RowBox[{"\[Delta]A1", "[", 
         RowBox[{"[", "1", "]"}], "]"}], 
        RowBox[{"\[Delta]A1", "[", 
         RowBox[{"[", "4", "]"}], "]"}]}]},
      {
       RowBox[{"0.35", " ", 
        RowBox[{"\[Delta]A1", "[", 
         RowBox[{"[", "2", "]"}], "]"}], 
        RowBox[{"\[Delta]A1", "[", 
         RowBox[{"[", "1", "]"}], "]"}]}], 
       RowBox[{"1", " ", 
        RowBox[{"\[Delta]A1", "[", 
         RowBox[{"[", "2", "]"}], "]"}], 
        RowBox[{"\[Delta]A1", "[", 
         RowBox[{"[", "2", "]"}], "]"}]}], 
       RowBox[{
        RowBox[{"-", "0.898"}], " ", 
        RowBox[{"\[Delta]A1", "[", 
         RowBox[{"[", "2", "]"}], "]"}], 
        RowBox[{"\[Delta]A1", "[", 
         RowBox[{"[", "3", "]"}], "]"}]}], 
       RowBox[{"0.367", " ", 
        RowBox[{"\[Delta]A1", "[", 
         RowBox[{"[", "2", "]"}], "]"}], 
        RowBox[{"\[Delta]A1", "[", 
         RowBox[{"[", "4", "]"}], "]"}]}]},
      {
       RowBox[{
        RowBox[{"-", "0.678"}], " ", 
        RowBox[{"\[Delta]A1", "[", 
         RowBox[{"[", "3", "]"}], "]"}], 
        RowBox[{"\[Delta]A1", "[", 
         RowBox[{"[", "1", "]"}], "]"}]}], 
       RowBox[{
        RowBox[{"-", "0.898"}], " ", 
        RowBox[{"\[Delta]A1", "[", 
         RowBox[{"[", "3", "]"}], "]"}], 
        RowBox[{"\[Delta]A1", "[", 
         RowBox[{"[", "2", "]"}], "]"}]}], 
       RowBox[{"1", " ", 
        RowBox[{"\[Delta]A1", "[", 
         RowBox[{"[", "3", "]"}], "]"}], 
        RowBox[{"\[Delta]A1", "[", 
         RowBox[{"[", "3", "]"}], "]"}]}], 
       RowBox[{
        RowBox[{"-", "0.685"}], " ", 
        RowBox[{"\[Delta]A1", "[", 
         RowBox[{"[", "3", "]"}], "]"}], 
        RowBox[{"\[Delta]A1", "[", 
         RowBox[{"[", "4", "]"}], "]"}]}]},
      {
       RowBox[{"0.611", " ", 
        RowBox[{"\[Delta]A1", "[", 
         RowBox[{"[", "4", "]"}], "]"}], 
        RowBox[{"\[Delta]A1", "[", 
         RowBox[{"[", "1", "]"}], "]"}]}], 
       RowBox[{"0.367", " ", 
        RowBox[{"\[Delta]A1", "[", 
         RowBox[{"[", "4", "]"}], "]"}], 
        RowBox[{"\[Delta]A1", "[", 
         RowBox[{"[", "2", "]"}], "]"}]}], 
       RowBox[{
        RowBox[{"-", "0.685"}], " ", 
        RowBox[{"\[Delta]A1", "[", 
         RowBox[{"[", "4", "]"}], "]"}], 
        RowBox[{"\[Delta]A1", "[", 
         RowBox[{"[", "3", "]"}], "]"}]}], 
       RowBox[{"1", " ", 
        RowBox[{"\[Delta]A1", "[", 
         RowBox[{"[", "4", "]"}], "]"}], 
        RowBox[{"\[Delta]A1", "[", 
         RowBox[{"[", "4", "]"}], "]"}]}]}
     }], ")"}]}], ";"}]}], "Input",
 CellChangeTimes->{
  3.793370666549094*^9, {3.793372218757575*^9, 3.793372305666155*^9}, {
   3.865536878754654*^9, 3.8655368910533533`*^9}, {3.86559276402311*^9, 
   3.86559276422956*^9}},ExpressionUUID->"a4f86f93-43ba-4f52-9465-\
85a800bee25b"],

Cell["Physical constants and kinematics for this script", "Text",
 CellChangeTimes->{{3.865531392108922*^9, 3.865531407619337*^9}, 
   3.865531448182506*^9, {3.865531580606312*^9, 3.865531586621133*^9}, 
   3.8655316178089647`*^9, {3.8655366291689177`*^9, 3.8655366430242777`*^9}, 
   3.865544126506029*^9},ExpressionUUID->"f900ed6e-29d7-4317-b04c-\
34488b30c7b6"],

Cell[TextData[{
 "Fermi coupling constant and the CKM matrix element ",
 Cell[BoxData[
  FormBox[
   SubscriptBox["V", "ud"], TraditionalForm]],ExpressionUUID->
  "b7684e50-7151-4325-8454-ae0c54125182"]
}], "Text",
 CellChangeTimes->{{3.865531392108922*^9, 3.865531407619337*^9}, 
   3.865531448182506*^9, {3.865531580606312*^9, 3.865531586621133*^9}, 
   3.8655316178089647`*^9, {3.8655366291689177`*^9, 3.8655366430242777`*^9}, {
   3.865536791177391*^9, 3.865536804657412*^9}, {3.86559279653401*^9, 
   3.865592797364984*^9}},ExpressionUUID->"5a084318-87f1-40c5-a7f9-\
65503f0278fa"],

Cell[BoxData[{
 RowBox[{
  RowBox[{"GF", "=", "1.1663787"}], " ", ";"}], "\[IndentingNewLine]", 
 RowBox[{
  RowBox[{"Vud", "=", "0.97420"}], ";"}]}], "Input",
 CellLabel->"In[17]:=",ExpressionUUID->"5c74bfdb-0d33-46e2-8c2b-52e34d8e1fd6"],

Cell["Nucleon masses are taken to be the same", "Text",
 CellChangeTimes->{{3.865531392108922*^9, 3.865531407619337*^9}, 
   3.865531448182506*^9, {3.865531580606312*^9, 3.865531586621133*^9}, 
   3.8655316178089647`*^9, {3.8655366291689177`*^9, 3.8655366430242777`*^9}, {
   3.865536791177391*^9, 
   3.8655368216568737`*^9}},ExpressionUUID->"a6575f6e-6a9b-4325-987a-\
942f3b542e1e"],

Cell[BoxData[{
 RowBox[{
  RowBox[{"Mn", "=", "0.93956542052"}], ";"}], "\[IndentingNewLine]", 
 RowBox[{
  RowBox[{"Mp", "=", "0.93827208816"}], ";"}], "\[IndentingNewLine]", 
 RowBox[{
  RowBox[{"M", "=", 
   FractionBox[
    RowBox[{"Mn", "+", "Mp"}], "2"]}], ";"}], "\[IndentingNewLine]", 
 RowBox[{
  RowBox[{"Mn", "=", "M"}], ";"}], "\[IndentingNewLine]", 
 RowBox[{
  RowBox[{"Mp", "=", "M"}], ";"}]}], "Input",
 CellLabel->"In[19]:=",ExpressionUUID->"707814fe-ecbb-4378-8878-5f774a08f628"],

Cell["Lepton masses", "Text",
 CellChangeTimes->{{3.865531392108922*^9, 3.865531407619337*^9}, 
   3.865531448182506*^9, {3.865531580606312*^9, 3.865531586621133*^9}, 
   3.8655316178089647`*^9, {3.8655366291689177`*^9, 3.8655366430242777`*^9}, {
   3.865536791177391*^9, 
   3.865536845064909*^9}},ExpressionUUID->"7da82f91-5c82-4910-95cc-\
5407ee2d62b5"],

Cell[BoxData[{
 RowBox[{
  RowBox[{"m\[Mu]", "=", "0.1056583755"}], ";"}], "\[IndentingNewLine]", 
 RowBox[{
  RowBox[{"me", "=", "0.0005109989"}], ";"}]}], "Input",
 CellLabel->"In[24]:=",ExpressionUUID->"51b1858d-6153-4bd1-b8f3-731960885d74"],

Cell["Pion mass for PCAC and pion-pole dominance", "Text",
 CellChangeTimes->{{3.865531392108922*^9, 3.865531407619337*^9}, 
   3.865531448182506*^9, {3.865531580606312*^9, 3.865531586621133*^9}, 
   3.8655316178089647`*^9, {3.8655366291689177`*^9, 3.8655366430242777`*^9}, {
   3.865536791177391*^9, 3.865536845064909*^9}, {3.8655372874993668`*^9, 
   3.865537296610482*^9}},ExpressionUUID->"7f888ab9-46c4-4d45-aa31-\
340ea88b9186"],

Cell[BoxData[
 RowBox[{
  RowBox[{"m\[Pi]", "=", "0.13957061"}], ";"}]], "Input",
 CellChangeTimes->{3.865537298355645*^9},
 CellLabel->"In[26]:=",ExpressionUUID->"d2aaebd2-7183-42a0-945b-9c2db22db393"],

Cell["Nucleon magnetic moments", "Text",
 CellChangeTimes->{{3.865531392108922*^9, 3.865531407619337*^9}, 
   3.865531448182506*^9, {3.865531580606312*^9, 3.865531586621133*^9}, 
   3.8655316178089647`*^9, {3.8655366291689177`*^9, 3.8655366430242777`*^9}, {
   3.865536791177391*^9, 3.865536845064909*^9}, {3.865536899865773*^9, 
   3.865536904281506*^9}},ExpressionUUID->"7d50e987-358c-42a1-83d1-\
2ad04ff1d155"],

Cell[BoxData[{
 RowBox[{
  RowBox[{"\[Mu]p", "=", "2.7928473508"}], ";"}], "\[IndentingNewLine]", 
 RowBox[{
  RowBox[{"\[Mu]n", "=", 
   RowBox[{"-", "1.91304272"}]}], ";"}]}], "Input",
 CellChangeTimes->{3.865536907684524*^9},
 CellLabel->"In[27]:=",ExpressionUUID->"1c20499d-ead8-4e91-b64a-922e9f972faa"],

Cell["Electromagnetic coupling constant in Thompson limit", "Text",
 CellChangeTimes->{{3.865531392108922*^9, 3.865531407619337*^9}, 
   3.865531448182506*^9, {3.865531580606312*^9, 3.865531586621133*^9}, 
   3.8655316178089647`*^9, {3.8655366291689177`*^9, 3.8655366430242777`*^9}, {
   3.865536791177391*^9, 3.865536845064909*^9}, {3.865536899865773*^9, 
   3.865536954009492*^9}},ExpressionUUID->"84ab0610-ecac-4747-a9f1-\
4788dc3671ba"],

Cell[BoxData[
 RowBox[{
  RowBox[{"\[Alpha]", "=", 
   FractionBox["1", "137.035999139"]}], ";"}]], "Input",
 CellLabel->"In[29]:=",ExpressionUUID->"804d3e0f-b8f4-434a-a7d3-57538fde1ed7"],

Cell["\<\
Parameters of the neutron electric form factor and other nucleon \
electromagnetic form factors\
\>", "Text",
 CellChangeTimes->{{3.865531392108922*^9, 3.865531407619337*^9}, 
   3.865531448182506*^9, {3.865531580606312*^9, 3.865531586621133*^9}, 
   3.8655316178089647`*^9, {3.8655366291689177`*^9, 3.8655366430242777`*^9}, {
   3.865536791177391*^9, 3.865536845064909*^9}, {3.865536899865773*^9, 
   3.865536954009492*^9}, {3.865536993753955*^9, 3.865537036825761*^9}, {
   3.865541050859462*^9, 
   3.865541051298378*^9}},ExpressionUUID->"27c6a7ef-7741-488b-85ed-\
444fb534f23d"],

Cell[BoxData[{
 RowBox[{
  RowBox[{"rE2", "=", 
   RowBox[{
    RowBox[{"-", "0.1161"}], " ", 
    SuperscriptBox["0.1973269804", 
     RowBox[{"-", "2"}]]}]}], ";"}], "\[IndentingNewLine]", 
 RowBox[{
  RowBox[{"\[Rho]", "=", 
   FractionBox["1", "4.6"]}], ";"}], "\[IndentingNewLine]", 
 RowBox[{
  RowBox[{"\[CapitalLambda]", "=", 
   SqrtBox["0.71"]}], ";"}]}], "Input",
 CellChangeTimes->{{3.86553701769032*^9, 3.8655370178843*^9}},
 CellLabel->"In[30]:=",ExpressionUUID->"e5db02bf-b17c-45ef-9c19-efd8f4dbe670"],

Cell["Infrared cutoff implemented as a small finite photon mass", "Text",
 CellChangeTimes->{{3.865531392108922*^9, 3.865531407619337*^9}, 
   3.865531448182506*^9, {3.865531580606312*^9, 3.865531586621133*^9}, 
   3.8655316178089647`*^9, {3.8655366291689177`*^9, 3.8655366430242777`*^9}, {
   3.865536791177391*^9, 3.865536845064909*^9}, {3.865536899865773*^9, 
   3.865536954009492*^9}, {3.865536993753955*^9, 3.865537062315645*^9}, {
   3.865592831390189*^9, 
   3.865592833373125*^9}},ExpressionUUID->"157d4874-f45e-4fd1-b131-\
9c7fc32253e7"],

Cell[BoxData[
 RowBox[{
  RowBox[{"\[Lambda]", "=", 
   SuperscriptBox["10", 
    RowBox[{"-", "8"}]]}], ";"}]], "Input",
 CellLabel->"In[33]:=",ExpressionUUID->"03d2ce88-ba36-43b3-b4cb-cbaea22f8a33"],

Cell["Derivative parameter for uncertainties evaluation", "Text",
 CellChangeTimes->{{3.865531392108922*^9, 3.865531407619337*^9}, 
   3.865531448182506*^9, {3.865531580606312*^9, 3.865531586621133*^9}, 
   3.8655316178089647`*^9, {3.8655366291689177`*^9, 3.8655366430242777`*^9}, {
   3.865536791177391*^9, 3.865536845064909*^9}, {3.865536899865773*^9, 
   3.865536954009492*^9}, {3.865536993753955*^9, 3.865537062315645*^9}, {
   3.865540362255265*^9, 3.865540376511589*^9}, {3.8655928403981953`*^9, 
   3.8655928438451023`*^9}},ExpressionUUID->"8b40cb36-9a91-4e2f-bef4-\
1ded3adf85d6"],

Cell[BoxData[
 RowBox[{
  RowBox[{"\[Delta]", "=", 
   SuperscriptBox["10", 
    RowBox[{"-", "4"}]]}], ";"}]], "Input",
 CellLabel->"In[34]:=",ExpressionUUID->"987b9e03-e34a-4ddc-9e7a-cec24ddfa69e"],

Cell[TextData[{
 "Range of ",
 Cell[BoxData[
  FormBox[
   SuperscriptBox["Q", "2"], TraditionalForm]],ExpressionUUID->
  "aeb95214-4716-458f-9555-a92e10f98cbe"],
 "variable"
}], "Text",
 CellChangeTimes->{{3.865500633265265*^9, 3.865500665718865*^9}, {
  3.86553183184702*^9, 3.8655319707993193`*^9}, {3.865536687865012*^9, 
  3.865536691817237*^9}, {3.865541026043054*^9, 
  3.8655410354035482`*^9}},ExpressionUUID->"d79a7847-5c3d-4c53-8fd5-\
60dcffedeb48"],

Cell[BoxData[{
 RowBox[{
  RowBox[{"Q2min", "=", "0.05"}], ";"}], "\[IndentingNewLine]", 
 RowBox[{
  RowBox[{"Q2max", "=", "1.6"}], ";"}]}], "Input",
 CellChangeTimes->{{3.865541038299445*^9, 3.865541046042712*^9}},
 CellLabel->"In[35]:=",ExpressionUUID->"60f75e8d-68a1-45ca-a580-88de19d0d6cf"],

Cell[TextData[{
 "Number of points in ",
 Cell[BoxData[
  FormBox[
   SuperscriptBox["Q", "2"], TraditionalForm]],ExpressionUUID->
  "5ed30639-f6e6-4085-af5b-21b244cb3e92"]
}], "Text",
 CellChangeTimes->{{3.865500633265265*^9, 3.865500665718865*^9}, {
  3.86553183184702*^9, 3.8655319707993193`*^9}, {3.865536687865012*^9, 
  3.865536691817237*^9}},ExpressionUUID->"7e1c0bcf-f199-4628-94aa-\
a230c2cae705"],

Cell[BoxData[
 RowBox[{
  RowBox[{"Npoints", "=", "40"}], ";"}]], "Input",
 CellLabel->"In[37]:=",ExpressionUUID->"110d8e30-774a-44cc-8543-a13dafa98ce6"],

Cell[TextData[{
 Cell[BoxData[
  OverscriptBox["MS", "_"]],
  CellChangeTimes->{3.86559293297781*^9},ExpressionUUID->
  "ef15d2a6-2267-4361-a207-eff37efc0f6e"],
 " scale: \[Mu]\nIncoming (anti)neutrino energy: \[Omega] = 2 GeV"
}], "Text",
 CellChangeTimes->{{3.865500633265265*^9, 3.865500665718865*^9}, {
  3.86553183184702*^9, 3.8655319707993193`*^9}, {3.8655929062335978`*^9, 
  3.865592942813624*^9}},ExpressionUUID->"b39c9d0e-6d78-46c6-839a-\
132461062e87"],

Cell[BoxData[{
 RowBox[{
  RowBox[{"\[Mu]", "=", "M"}], ";"}], "\[IndentingNewLine]", 
 RowBox[{
  RowBox[{"\[Omega]", "=", "2."}], ";"}]}], "Input",
 CellChangeTimes->{{3.7984593870659122`*^9, 3.798459395049067*^9}, {
   3.798459432501255*^9, 3.798459440158435*^9}, 3.798464844836048*^9, {
   3.798474039097003*^9, 3.798474050225151*^9}, {3.798477508833734*^9, 
   3.798477513734108*^9}, 3.798484164337709*^9, {3.798484344644014*^9, 
   3.798484346545012*^9}, {3.798750923986637*^9, 3.79875092513793*^9}, {
   3.7994364865640163`*^9, 3.799436532221875*^9}, {3.799436569180072*^9, 
   3.799436577800506*^9}, {3.7994774505863667`*^9, 3.799477471008336*^9}, {
   3.79947901881437*^9, 3.799479073505027*^9}, {3.799479133046852*^9, 
   3.799479302038306*^9}, {3.7994806731687813`*^9, 3.799480744803543*^9}, {
   3.7994807840032597`*^9, 3.7994807996646338`*^9}, {3.799481034163715*^9, 
   3.7994810474533463`*^9}, {3.7994812480420427`*^9, 
   3.7994812817255087`*^9}, {3.799481779208572*^9, 3.799481804890409*^9}, {
   3.799481871936994*^9, 3.799481872900872*^9}, {3.7994819845039263`*^9, 
   3.7994820600125847`*^9}, {3.799666929169482*^9, 3.799666930723715*^9}, {
   3.7996669798172626`*^9, 3.7996669798427973`*^9}, 3.8003326878368587`*^9, {
   3.8003336427480907`*^9, 3.800333685412138*^9}, {3.800333727001676*^9, 
   3.800333727218799*^9}, {3.8003355111458397`*^9, 3.800335584624742*^9}, {
   3.80033561464212*^9, 3.800335682808234*^9}, {3.8003358024787903`*^9, 
   3.800335808026655*^9}, {3.800336344819477*^9, 3.800336363613195*^9}, 
   3.800337760911911*^9, {3.8031469403594913`*^9, 3.803146941307148*^9}, {
   3.820848062092082*^9, 3.820848062272133*^9}, {3.820848794028221*^9, 
   3.8208487942298193`*^9}, {3.8238824553039207`*^9, 
   3.8238824554194098`*^9}, {3.824398547579617*^9, 3.8243985501434393`*^9}, {
   3.82439861977629*^9, 3.824398620575449*^9}, {3.827257074436365*^9, 
   3.827257077261795*^9}, 3.827257151649757*^9, 3.829405873222268*^9, {
   3.829408087145945*^9, 3.8294080889869432`*^9}, 3.833204779383431*^9, 
   3.865500671090053*^9, {3.865536678972599*^9, 3.8655366797693367`*^9}},
 CellLabel->"In[38]:=",ExpressionUUID->"71e12689-5f5c-4377-bc90-de0e1341fe30"],

Cell["\<\
Photon energy cutoff for inclusive observables: \[Epsilon]max
All photons with energy below \[Epsilon]max0 are part of exclusive observables\
\>", "Text",
 CellChangeTimes->{{3.865500633265265*^9, 3.865500665718865*^9}, {
   3.86553183184702*^9, 3.865531920775546*^9}, 3.865544167642291*^9, {
   3.8655929620383873`*^9, 
   3.865592962231619*^9}},ExpressionUUID->"1b4c0eb0-51c5-468b-bbc9-\
755269fb0bcd"],

Cell[BoxData[{
 RowBox[{
  RowBox[{"\[Epsilon]max", "=", "0.00002"}], ";"}], "\[IndentingNewLine]", 
 RowBox[{
  RowBox[{"\[Epsilon]max0", "=", "0.01"}], ";"}]}], "Input",
 CellChangeTimes->{
  3.819261808979349*^9, 3.820883696155064*^9, {3.8272570736565523`*^9, 
   3.827257079125103*^9}, {3.833126699338832*^9, 3.833126701355755*^9}},
 CellLabel->"In[40]:=",ExpressionUUID->"c562bec0-2429-4ef2-8204-8d099770c4dd"],

Cell["Improvement in the precision of the calculation", "Text",
 CellChangeTimes->{{3.865531777958971*^9, 
  3.865531785502036*^9}},ExpressionUUID->"49621ea9-7692-45b6-bbd1-\
9fb3cc185913"],

Cell[BoxData[{
 RowBox[{
  RowBox[{"$PreRead", "=", 
   RowBox[{"(", 
    RowBox[{
     RowBox[{"#", "/.", 
      RowBox[{
       RowBox[{"s_String", "/;", 
        RowBox[{
         RowBox[{"StringMatchQ", "[", 
          RowBox[{"s", ",", "NumberString"}], "]"}], "&&", 
         RowBox[{
          RowBox[{"Precision", "@", 
           RowBox[{"ToExpression", "@", "s"}]}], "\[Equal]", 
          "MachinePrecision"}]}]}], "\[RuleDelayed]", 
       RowBox[{"s", "<>", "\"\<`120.\>\""}]}]}], "&"}], ")"}]}], 
  ";"}], "\[IndentingNewLine]", 
 RowBox[{"GetCmpBits", "[", "]"}], "\[IndentingNewLine]", 
 RowBox[{"SetCmpBits", "[", "64", "]"}]}], "Input",
 CellChangeTimes->{{3.7965394431223373`*^9, 3.7965394433159227`*^9}, {
  3.797418582161965*^9, 3.797418582289577*^9}},
 CellLabel->"In[42]:=",ExpressionUUID->"99af560a-9278-4a0c-8b45-0358b25969a7"],

Cell["Define various basic loop integrals", "Text",
 CellChangeTimes->{{3.865531777958971*^9, 3.865531785502036*^9}, {
   3.865537176131073*^9, 3.865537194914249*^9}, 
   3.8655929712303877`*^9},ExpressionUUID->"c61732f4-8973-4f20-9ac9-\
872e1455c915"],

Cell[BoxData[
 RowBox[{"Needs", "[", "\"\<NumericalCalculus`\>\"", "]"}]], "Input",
 CellChangeTimes->{
  3.796541486855227*^9, {3.7965419819863033`*^9, 3.796541982217409*^9}},
 CellLabel->"In[45]:=",ExpressionUUID->"c55c28ab-e810-41e1-a687-2abcebe7f997"],

Cell[BoxData[
 RowBox[{
  RowBox[{
   RowBox[{"integralF1F1xp", "[", 
    RowBox[{
    "s_", ",", "t_", ",", "m_", ",", "\[Lambda]_", ",", "\[CapitalLambda]_", 
     ",", "\[Rho]_", ",", "cc_"}], "]"}], ":=", 
   RowBox[{
    RowBox[{"integralF1F1xp", "[", 
     RowBox[{
     "s", ",", "t", ",", "m", ",", "\[Lambda]", ",", "\[CapitalLambda]", ",", 
      "\[Rho]", ",", "cc"}], "]"}], "=", 
    RowBox[{
     RowBox[{
      FractionBox[
       RowBox[{"4", " ", 
        SuperscriptBox["\[CapitalLambda]", "4"], " ", 
        RowBox[{"(", 
         RowBox[{"\[Mu]p", "-", "1"}], ")"}], " ", 
        SuperscriptBox["M", "2"]}], 
       RowBox[{
        RowBox[{"(", 
         RowBox[{
          RowBox[{"4", " ", 
           SuperscriptBox["M", "2"]}], "-", 
          SuperscriptBox["\[Lambda]", "2"]}], ")"}], " ", 
        SuperscriptBox[
         RowBox[{"(", 
          RowBox[{
           SuperscriptBox["\[CapitalLambda]", "2"], "-", 
           RowBox[{"4", " ", 
            SuperscriptBox["M", "2"]}]}], ")"}], "2"]}]], 
      RowBox[{"C0i", "[", 
       RowBox[{"cc", ",", 
        SuperscriptBox["m", "2"], ",", "s", ",", 
        SuperscriptBox["M", "2"], ",", " ", 
        RowBox[{"4", " ", 
         SuperscriptBox["M", "2"]}], ",", 
        SuperscriptBox["m", "2"], ",", 
        SuperscriptBox["M", "2"]}], "]"}]}], "-", 
     RowBox[{
      FractionBox[
       RowBox[{
        SuperscriptBox["\[CapitalLambda]", "4"], " ", 
        RowBox[{"(", 
         RowBox[{
          RowBox[{
           SuperscriptBox["\[Lambda]", "2"], " ", "\[Mu]p"}], "-", 
          RowBox[{"4", " ", 
           SuperscriptBox["M", "2"]}]}], ")"}]}], 
       RowBox[{
        SuperscriptBox[
         RowBox[{"(", 
          RowBox[{
           SuperscriptBox["\[Lambda]", "2"], "-", 
           SuperscriptBox["\[CapitalLambda]", "2"]}], ")"}], "2"], " ", 
        RowBox[{"(", 
         RowBox[{
          RowBox[{"4", " ", 
           SuperscriptBox["M", "2"]}], "-", 
          SuperscriptBox["\[Lambda]", "2"]}], ")"}]}]], 
      RowBox[{"C0i", "[", 
       RowBox[{"cc", ",", 
        SuperscriptBox["m", "2"], ",", "s", ",", 
        SuperscriptBox["M", "2"], ",", " ", 
        SuperscriptBox["\[Lambda]", "2"], ",", 
        SuperscriptBox["m", "2"], ",", 
        SuperscriptBox["M", "2"]}], "]"}]}], "+", 
     RowBox[{
      FractionBox[
       RowBox[{
        RowBox[{
         SuperscriptBox["\[CapitalLambda]", "6"], " ", "\[Mu]p"}], "-", 
        RowBox[{"4", " ", 
         SuperscriptBox["\[CapitalLambda]", "4"], " ", 
         SuperscriptBox["M", "2"]}]}], 
       RowBox[{
        RowBox[{"(", 
         RowBox[{
          SuperscriptBox["\[Lambda]", "2"], "-", 
          SuperscriptBox["\[CapitalLambda]", "2"]}], ")"}], " ", 
        RowBox[{"(", 
         RowBox[{
          RowBox[{"4", " ", 
           SuperscriptBox["M", "2"]}], "-", 
          SuperscriptBox["\[CapitalLambda]", "2"]}], ")"}]}]], 
      RowBox[{"ND", "[", 
       RowBox[{
        RowBox[{"C0i", "[", 
         RowBox[{"cc", ",", 
          SuperscriptBox["m", "2"], ",", "s", ",", 
          SuperscriptBox["M", "2"], ",", "x", ",", " ", 
          SuperscriptBox["m", "2"], ",", 
          SuperscriptBox["M", "2"]}], "]"}], ",", "x", ",", 
        SuperscriptBox["\[CapitalLambda]", "2"]}], "]"}]}], "-", 
     RowBox[{
      FractionBox[
       RowBox[{
        SuperscriptBox["\[CapitalLambda]", "4"], " ", 
        RowBox[{"(", 
         RowBox[{
          RowBox[{
           SuperscriptBox["\[CapitalLambda]", "4"], " ", "\[Mu]p"}], "+", 
          RowBox[{"16", " ", 
           SuperscriptBox["M", "4"]}], "+", 
          RowBox[{"4", " ", 
           SuperscriptBox["M", "2"], " ", 
           RowBox[{"(", 
            RowBox[{
             RowBox[{
              SuperscriptBox["\[Lambda]", "2"], " ", 
              RowBox[{"(", 
               RowBox[{"-", 
                RowBox[{"(", 
                 RowBox[{"\[Mu]p", "-", "1"}], ")"}]}], ")"}]}], "-", 
             RowBox[{"2", " ", 
              SuperscriptBox["\[CapitalLambda]", "2"]}]}], ")"}]}]}], ")"}]}], 
       RowBox[{
        SuperscriptBox[
         RowBox[{"(", 
          RowBox[{
           SuperscriptBox["\[Lambda]", "2"], "-", 
           SuperscriptBox["\[CapitalLambda]", "2"]}], ")"}], "2"], " ", 
        SuperscriptBox[
         RowBox[{"(", 
          RowBox[{
           SuperscriptBox["\[CapitalLambda]", "2"], "-", 
           RowBox[{"4", " ", 
            SuperscriptBox["M", "2"]}]}], ")"}], "2"]}]], 
      RowBox[{"C0i", "[", 
       RowBox[{"cc", ",", 
        SuperscriptBox["m", "2"], ",", "s", ",", 
        SuperscriptBox["M", "2"], ",", 
        SuperscriptBox["\[CapitalLambda]", "2"], ",", 
        SuperscriptBox["m", "2"], ",", 
        SuperscriptBox["M", "2"]}], "]"}]}]}]}]}], ";"}]], "Input",
 CellChangeTimes->{{3.79718145860435*^9, 3.797181467718792*^9}, 
   3.797181732460566*^9, {3.797182272689228*^9, 3.797182325079356*^9}, {
   3.797182365341117*^9, 3.7971826501585493`*^9}, {3.797183273946518*^9, 
   3.7971832797025967`*^9}, 3.7979444913639812`*^9, 3.798038023536272*^9, 
   3.798459752629682*^9, {3.826925025744569*^9, 3.826925026459325*^9}, {
   3.826927206634697*^9, 3.8269272240146713`*^9}, {3.826927325182*^9, 
   3.8269273689584503`*^9}, {3.8269283015154543`*^9, 3.826928321034089*^9}, {
   3.826933215562693*^9, 3.826933243752448*^9}, {3.8269747927554207`*^9, 
   3.826974804796604*^9}, {3.826974845163538*^9, 3.826974851327977*^9}, {
   3.827243838137047*^9, 3.827243858622644*^9}, 3.827246776125235*^9, {
   3.865536740977991*^9, 3.865536765324066*^9}, {3.865537142907852*^9, 
   3.865537145348981*^9}},
 CellLabel->"In[46]:=",ExpressionUUID->"81d960a4-fc4d-4caf-a0aa-139a2fc35b7b"],

Cell[BoxData[{
 RowBox[{
  RowBox[{
   RowBox[{"integralF1F1x0p", "[", 
    RowBox[{
    "s_", ",", "t_", ",", "m_", ",", "\[Lambda]_", ",", "\[CapitalLambda]_", 
     ",", "\[Rho]_"}], "]"}], ":=", 
   RowBox[{
    RowBox[{"integralF1F1x0p", "[", 
     RowBox[{
     "s", ",", "t", ",", "m", ",", "\[Lambda]", ",", "\[CapitalLambda]", ",", 
      "\[Rho]"}], "]"}], "=", 
    RowBox[{"integralF1F1xp", "[", 
     RowBox[{
     "s", ",", "t", ",", "m", ",", "\[Lambda]", ",", "\[CapitalLambda]", ",", 
      "\[Rho]", ",", "cc0"}], "]"}]}]}], ";"}], "\[IndentingNewLine]", 
 RowBox[{
  RowBox[{
   RowBox[{"integralF1F1x1p", "[", 
    RowBox[{
    "s_", ",", "t_", ",", "m_", ",", "\[Lambda]_", ",", "\[CapitalLambda]_", 
     ",", "\[Rho]_"}], "]"}], ":=", 
   RowBox[{
    RowBox[{"integralF1F1x1p", "[", 
     RowBox[{
     "s", ",", "t", ",", "m", ",", "\[Lambda]", ",", "\[CapitalLambda]", ",", 
      "\[Rho]"}], "]"}], "=", 
    RowBox[{"integralF1F1xp", "[", 
     RowBox[{
     "s", ",", "t", ",", "m", ",", "\[Lambda]", ",", "\[CapitalLambda]", ",", 
      "\[Rho]", ",", "cc1"}], "]"}]}]}], ";"}], "\[IndentingNewLine]", 
 RowBox[{
  RowBox[{
   RowBox[{"integralF1F1x2p", "[", 
    RowBox[{
    "s_", ",", "t_", ",", "m_", ",", "\[Lambda]_", ",", "\[CapitalLambda]_", 
     ",", "\[Rho]_"}], "]"}], ":=", 
   RowBox[{
    RowBox[{"integralF1F1x2p", "[", 
     RowBox[{
     "s", ",", "t", ",", "m", ",", "\[Lambda]", ",", "\[CapitalLambda]", ",", 
      "\[Rho]"}], "]"}], "=", 
    RowBox[{"integralF1F1xp", "[", 
     RowBox[{
     "s", ",", "t", ",", "m", ",", "\[Lambda]", ",", "\[CapitalLambda]", ",", 
      "\[Rho]", ",", "cc2"}], "]"}]}]}], ";"}], "\[IndentingNewLine]", 
 RowBox[{
  RowBox[{
   RowBox[{"integralF1F1x00p", "[", 
    RowBox[{
    "s_", ",", "t_", ",", "m_", ",", "\[Lambda]_", ",", "\[CapitalLambda]_", 
     ",", "\[Rho]_"}], "]"}], ":=", 
   RowBox[{
    RowBox[{"integralF1F1x00p", "[", 
     RowBox[{
     "s", ",", "t", ",", "m", ",", "\[Lambda]", ",", "\[CapitalLambda]", ",", 
      "\[Rho]"}], "]"}], "=", 
    RowBox[{"integralF1F1xp", "[", 
     RowBox[{
     "s", ",", "t", ",", "m", ",", "\[Lambda]", ",", "\[CapitalLambda]", ",", 
      "\[Rho]", ",", "cc00"}], "]"}]}]}], ";"}], "\[IndentingNewLine]", 
 RowBox[{
  RowBox[{
   RowBox[{"integralF1F1x11p", "[", 
    RowBox[{
    "s_", ",", "t_", ",", "m_", ",", "\[Lambda]_", ",", "\[CapitalLambda]_", 
     ",", "\[Rho]_"}], "]"}], ":=", 
   RowBox[{
    RowBox[{"integralF1F1x11p", "[", 
     RowBox[{
     "s", ",", "t", ",", "m", ",", "\[Lambda]", ",", "\[CapitalLambda]", ",", 
      "\[Rho]"}], "]"}], "=", 
    RowBox[{"integralF1F1xp", "[", 
     RowBox[{
     "s", ",", "t", ",", "m", ",", "\[Lambda]", ",", "\[CapitalLambda]", ",", 
      "\[Rho]", ",", "cc11"}], "]"}]}]}], ";"}], "\[IndentingNewLine]", 
 RowBox[{
  RowBox[{
   RowBox[{"integralF1F1x12p", "[", 
    RowBox[{
    "s_", ",", "t_", ",", "m_", ",", "\[Lambda]_", ",", "\[CapitalLambda]_", 
     ",", "\[Rho]_"}], "]"}], ":=", 
   RowBox[{
    RowBox[{"integralF1F1x12p", "[", 
     RowBox[{
     "s", ",", "t", ",", "m", ",", "\[Lambda]", ",", "\[CapitalLambda]", ",", 
      "\[Rho]"}], "]"}], "=", 
    RowBox[{"integralF1F1xp", "[", 
     RowBox[{
     "s", ",", "t", ",", "m", ",", "\[Lambda]", ",", "\[CapitalLambda]", ",", 
      "\[Rho]", ",", "cc12"}], "]"}]}]}], ";"}], "\[IndentingNewLine]", 
 RowBox[{
  RowBox[{
   RowBox[{"integralF1F1x22p", "[", 
    RowBox[{
    "s_", ",", "t_", ",", "m_", ",", "\[Lambda]_", ",", "\[CapitalLambda]_", 
     ",", "\[Rho]_"}], "]"}], ":=", 
   RowBox[{
    RowBox[{"integralF1F1x22p", "[", 
     RowBox[{
     "s", ",", "t", ",", "m", ",", "\[Lambda]", ",", "\[CapitalLambda]", ",", 
      "\[Rho]"}], "]"}], "=", 
    RowBox[{"integralF1F1xp", "[", 
     RowBox[{
     "s", ",", "t", ",", "m", ",", "\[Lambda]", ",", "\[CapitalLambda]", ",", 
      "\[Rho]", ",", "cc22"}], "]"}]}]}], ";"}]}], "Input",
 CellChangeTimes->{{3.79705846383186*^9, 3.797058523331073*^9}, 
   3.797079986892563*^9, {3.797080068019742*^9, 3.797080072721366*^9}, {
   3.797080118387364*^9, 3.797080194713808*^9}, {3.797080270244412*^9, 
   3.797080372004842*^9}, {3.79708041672801*^9, 3.7970804182052813`*^9}, {
   3.7970804581741667`*^9, 3.7970806287836313`*^9}, {3.797080754056625*^9, 
   3.797080902024235*^9}, {3.797081163282609*^9, 3.797081192026655*^9}, {
   3.7970873799291973`*^9, 3.7970874003312607`*^9}, {3.7970877110525427`*^9, 
   3.797087804096706*^9}, {3.797168957659671*^9, 3.797169004931437*^9}, {
   3.797169784238777*^9, 3.797169784515174*^9}, {3.797171359054962*^9, 
   3.797171393404277*^9}, 3.797171431420642*^9, {3.79717151166185*^9, 
   3.797171530570423*^9}, {3.797171575462628*^9, 3.797171677460532*^9}, {
   3.7971725043303556`*^9, 3.7971725091674337`*^9}, {3.797172544017297*^9, 
   3.797172549107129*^9}, {3.797172667591113*^9, 3.797172691318922*^9}, {
   3.7971796639828243`*^9, 3.797179671251936*^9}, {3.797180416137615*^9, 
   3.797180434754854*^9}, {3.797181193987802*^9, 3.797181201971176*^9}, {
   3.797944491376947*^9, 3.7979444914371777`*^9}, {3.7980380235437326`*^9, 
   3.79803802355681*^9}, {3.798459777369645*^9, 3.798459829030489*^9}, {
   3.826928383023138*^9, 3.8269283830360107`*^9}, {3.826934450270617*^9, 
   3.8269344572142763`*^9}, {3.865536720997642*^9, 3.865536746671832*^9}, {
   3.865537094868814*^9, 3.865537102552637*^9}},
 CellLabel->"In[47]:=",ExpressionUUID->"a25eea80-5d1d-493a-9ef5-9359fc549e16"],

Cell[BoxData[
 RowBox[{
  RowBox[{
   RowBox[{"integralF2F1xp", "[", 
    RowBox[{
    "s_", ",", "t_", ",", "m_", ",", "\[Lambda]_", ",", "\[CapitalLambda]_", 
     ",", "\[Rho]_", ",", "cc_"}], "]"}], ":=", 
   RowBox[{
    RowBox[{"integralF2F1xp", "[", 
     RowBox[{
     "s", ",", "t", ",", "m", ",", "\[Lambda]", ",", "\[CapitalLambda]", ",", 
      "\[Rho]", ",", "cc"}], "]"}], "=", 
    RowBox[{
     RowBox[{
      RowBox[{"-", 
       FractionBox[
        RowBox[{"4", " ", 
         SuperscriptBox["\[CapitalLambda]", "4"], " ", 
         RowBox[{"(", 
          RowBox[{"\[Mu]p", "-", "1"}], ")"}], " ", 
         SuperscriptBox["M", "2"], " ", 
         RowBox[{"(", 
          RowBox[{
           SuperscriptBox["\[Lambda]", "2"], "-", 
           RowBox[{"2", " ", 
            SuperscriptBox["\[CapitalLambda]", "2"]}], "+", 
           RowBox[{"4", " ", 
            SuperscriptBox["M", "2"]}]}], ")"}]}], 
        RowBox[{
         SuperscriptBox[
          RowBox[{"(", 
           RowBox[{
            SuperscriptBox["\[Lambda]", "2"], "-", 
            SuperscriptBox["\[CapitalLambda]", "2"]}], ")"}], "2"], " ", 
         SuperscriptBox[
          RowBox[{"(", 
           RowBox[{
            SuperscriptBox["\[CapitalLambda]", "2"], "-", 
            RowBox[{"4", " ", 
             SuperscriptBox["M", "2"]}]}], ")"}], "2"]}]]}], 
      RowBox[{"C0i", "[", 
       RowBox[{"cc", ",", 
        SuperscriptBox["m", "2"], ",", "s", ",", 
        SuperscriptBox["M", "2"], ",", 
        SuperscriptBox["\[CapitalLambda]", "2"], ",", 
        SuperscriptBox["m", "2"], ",", 
        SuperscriptBox["M", "2"]}], "]"}]}], "+", 
     RowBox[{
      FractionBox[
       RowBox[{"4", " ", 
        SuperscriptBox["\[CapitalLambda]", "4"], " ", 
        RowBox[{"(", 
         RowBox[{"\[Mu]p", "-", "1"}], ")"}], " ", 
        SuperscriptBox["M", "2"]}], 
       RowBox[{
        SuperscriptBox[
         RowBox[{"(", 
          RowBox[{
           SuperscriptBox["\[Lambda]", "2"], "-", 
           SuperscriptBox["\[CapitalLambda]", "2"]}], ")"}], "2"], " ", 
        RowBox[{"(", 
         RowBox[{
          RowBox[{"4", " ", 
           SuperscriptBox["M", "2"]}], "-", 
          SuperscriptBox["\[Lambda]", "2"]}], ")"}]}]], 
      RowBox[{"C0i", "[", 
       RowBox[{"cc", ",", 
        SuperscriptBox["m", "2"], ",", "s", ",", 
        SuperscriptBox["M", "2"], ",", 
        SuperscriptBox["\[Lambda]", "2"], ",", " ", 
        SuperscriptBox["m", "2"], ",", 
        SuperscriptBox["M", "2"]}], "]"}]}], "-", 
     RowBox[{
      FractionBox[
       RowBox[{"4", " ", 
        SuperscriptBox["\[CapitalLambda]", "4"], " ", 
        RowBox[{"(", 
         RowBox[{"\[Mu]p", "-", "1"}], ")"}], " ", 
        SuperscriptBox["M", "2"]}], 
       RowBox[{
        RowBox[{"(", 
         RowBox[{
          RowBox[{"4", " ", 
           SuperscriptBox["M", "2"]}], "-", 
          SuperscriptBox["\[Lambda]", "2"]}], ")"}], " ", 
        SuperscriptBox[
         RowBox[{"(", 
          RowBox[{
           SuperscriptBox["\[CapitalLambda]", "2"], "-", 
           RowBox[{"4", " ", 
            SuperscriptBox["M", "2"]}]}], ")"}], "2"]}]], 
      RowBox[{"C0i", "[", 
       RowBox[{"cc", ",", 
        SuperscriptBox["m", "2"], ",", "s", ",", 
        SuperscriptBox["M", "2"], ",", 
        RowBox[{"4", " ", 
         SuperscriptBox["M", "2"]}], ",", 
        SuperscriptBox["m", "2"], ",", 
        SuperscriptBox["M", "2"]}], "]"}]}], "+", 
     RowBox[{
      FractionBox[
       RowBox[{"4", " ", 
        SuperscriptBox["\[CapitalLambda]", "4"], " ", 
        RowBox[{"(", 
         RowBox[{"\[Mu]p", "-", "1"}], ")"}], " ", 
        SuperscriptBox["M", "2"]}], 
       RowBox[{
        RowBox[{"(", 
         RowBox[{"\[CapitalLambda]", "-", "\[Lambda]"}], ")"}], " ", 
        RowBox[{"(", 
         RowBox[{"\[Lambda]", "+", "\[CapitalLambda]"}], ")"}], " ", 
        RowBox[{"(", 
         RowBox[{
          RowBox[{"2", " ", "M"}], "-", "\[CapitalLambda]"}], ")"}], " ", 
        RowBox[{"(", 
         RowBox[{"\[CapitalLambda]", "+", 
          RowBox[{"2", " ", "M"}]}], ")"}]}]], 
      RowBox[{"ND", "[", 
       RowBox[{
        RowBox[{"C0i", "[", 
         RowBox[{"cc", ",", 
          SuperscriptBox["m", "2"], ",", "s", ",", 
          SuperscriptBox["M", "2"], ",", "x", ",", 
          SuperscriptBox["m", "2"], ",", 
          SuperscriptBox["M", "2"]}], "]"}], ",", "x", ",", 
        SuperscriptBox["\[CapitalLambda]", "2"]}], "]"}]}]}]}]}], 
  ";"}]], "Input",
 CellChangeTimes->{{3.79718145860435*^9, 3.797181467718792*^9}, 
   3.797181508080492*^9, 3.7971817729267797`*^9, {3.797182097269363*^9, 
   3.79718213981159*^9}, {3.797183887703168*^9, 3.797184075762875*^9}, {
   3.797184740399033*^9, 3.797184820517839*^9}, {3.797186032442047*^9, 
   3.797186039424912*^9}, 3.797944492188018*^9, 3.798038023736306*^9, 
   3.798459752685768*^9, {3.826927436696951*^9, 3.826927438484705*^9}, {
   3.826927890260367*^9, 3.826927931802866*^9}, {3.826928383144314*^9, 
   3.8269284148458147`*^9}, {3.826933141000395*^9, 3.8269331912866173`*^9}, {
   3.82697481343725*^9, 3.826974840825508*^9}, {3.8655367210046988`*^9, 
   3.8655367466733513`*^9}, {3.865537094875958*^9, 3.865537102554174*^9}},
 CellLabel->"In[54]:=",ExpressionUUID->"a1149e99-a189-4d2a-8ae1-d18064aff283"],

Cell[BoxData[{
 RowBox[{
  RowBox[{
   RowBox[{"integralF2F1x1p", "[", 
    RowBox[{
    "s_", ",", "t_", ",", "m_", ",", "\[Lambda]_", ",", "\[CapitalLambda]_", 
     ",", "\[Rho]_"}], "]"}], ":=", 
   RowBox[{
    RowBox[{"integralF2F1x1p", "[", 
     RowBox[{
     "s", ",", "t", ",", "m", ",", "\[Lambda]", ",", "\[CapitalLambda]", ",", 
      "\[Rho]"}], "]"}], "=", 
    RowBox[{"integralF2F1xp", "[", 
     RowBox[{
     "s", ",", "t", ",", "m", ",", "\[Lambda]", ",", "\[CapitalLambda]", ",", 
      "\[Rho]", ",", "cc1"}], "]"}]}]}], ";"}], "\[IndentingNewLine]", 
 RowBox[{
  RowBox[{
   RowBox[{"integralF2F1x2p", "[", 
    RowBox[{
    "s_", ",", "t_", ",", "m_", ",", "\[Lambda]_", ",", "\[CapitalLambda]_", 
     ",", "\[Rho]_"}], "]"}], ":=", 
   RowBox[{
    RowBox[{"integralF2F1x2p", "[", 
     RowBox[{
     "s", ",", "t", ",", "m", ",", "\[Lambda]", ",", "\[CapitalLambda]", ",", 
      "\[Rho]"}], "]"}], "=", 
    RowBox[{"integralF2F1xp", "[", 
     RowBox[{
     "s", ",", "t", ",", "m", ",", "\[Lambda]", ",", "\[CapitalLambda]", ",", 
      "\[Rho]", ",", "cc2"}], "]"}]}]}], ";"}], "\[IndentingNewLine]", 
 RowBox[{
  RowBox[{
   RowBox[{"integralF2F1x00p", "[", 
    RowBox[{
    "s_", ",", "t_", ",", "m_", ",", "\[Lambda]_", ",", "\[CapitalLambda]_", 
     ",", "\[Rho]_"}], "]"}], ":=", 
   RowBox[{
    RowBox[{"integralF2F1x00p", "[", 
     RowBox[{
     "s", ",", "t", ",", "m", ",", "\[Lambda]", ",", "\[CapitalLambda]", ",", 
      "\[Rho]"}], "]"}], "=", 
    RowBox[{"integralF2F1xp", "[", 
     RowBox[{
     "s", ",", "t", ",", "m", ",", "\[Lambda]", ",", "\[CapitalLambda]", ",", 
      "\[Rho]", ",", "cc00"}], "]"}]}]}], ";"}], "\[IndentingNewLine]", 
 RowBox[{
  RowBox[{
   RowBox[{"integralF2F1x11p", "[", 
    RowBox[{
    "s_", ",", "t_", ",", "m_", ",", "\[Lambda]_", ",", "\[CapitalLambda]_", 
     ",", "\[Rho]_"}], "]"}], ":=", 
   RowBox[{
    RowBox[{"integralF2F1x11p", "[", 
     RowBox[{
     "s", ",", "t", ",", "m", ",", "\[Lambda]", ",", "\[CapitalLambda]", ",", 
      "\[Rho]"}], "]"}], "=", 
    RowBox[{"integralF2F1xp", "[", 
     RowBox[{
     "s", ",", "t", ",", "m", ",", "\[Lambda]", ",", "\[CapitalLambda]", ",", 
      "\[Rho]", ",", "cc11"}], "]"}]}]}], ";"}], "\[IndentingNewLine]", 
 RowBox[{
  RowBox[{
   RowBox[{"integralF2F1x12p", "[", 
    RowBox[{
    "s_", ",", "t_", ",", "m_", ",", "\[Lambda]_", ",", "\[CapitalLambda]_", 
     ",", "\[Rho]_"}], "]"}], ":=", 
   RowBox[{
    RowBox[{"integralF2F1x12p", "[", 
     RowBox[{
     "s", ",", "t", ",", "m", ",", "\[Lambda]", ",", "\[CapitalLambda]", ",", 
      "\[Rho]"}], "]"}], "=", 
    RowBox[{"integralF2F1xp", "[", 
     RowBox[{
     "s", ",", "t", ",", "m", ",", "\[Lambda]", ",", "\[CapitalLambda]", ",", 
      "\[Rho]", ",", "cc12"}], "]"}]}]}], ";"}], "\[IndentingNewLine]", 
 RowBox[{
  RowBox[{
   RowBox[{"integralF2F1x22p", "[", 
    RowBox[{
    "s_", ",", "t_", ",", "m_", ",", "\[Lambda]_", ",", "\[CapitalLambda]_", 
     ",", "\[Rho]_"}], "]"}], ":=", 
   RowBox[{
    RowBox[{"integralF2F1x22p", "[", 
     RowBox[{
     "s", ",", "t", ",", "m", ",", "\[Lambda]", ",", "\[CapitalLambda]", ",", 
      "\[Rho]"}], "]"}], "=", 
    RowBox[{"integralF2F1xp", "[", 
     RowBox[{
     "s", ",", "t", ",", "m", ",", "\[Lambda]", ",", "\[CapitalLambda]", ",", 
      "\[Rho]", ",", "cc22"}], "]"}]}]}], ";"}], "\[IndentingNewLine]", 
 RowBox[{
  RowBox[{
   RowBox[{"integralF2F1x100p", "[", 
    RowBox[{
    "s_", ",", "t_", ",", "m_", ",", "\[Lambda]_", ",", "\[CapitalLambda]_", 
     ",", "\[Rho]_"}], "]"}], ":=", 
   RowBox[{
    RowBox[{"integralF2F1x100p", "[", 
     RowBox[{
     "s", ",", "t", ",", "m", ",", "\[Lambda]", ",", "\[CapitalLambda]", ",", 
      "\[Rho]"}], "]"}], "=", 
    RowBox[{"integralF2F1xp", "[", 
     RowBox[{
     "s", ",", "t", ",", "m", ",", "\[Lambda]", ",", "\[CapitalLambda]", ",", 
      "\[Rho]", ",", "cc001"}], "]"}]}]}], ";"}], "\[IndentingNewLine]", 
 RowBox[{
  RowBox[{
   RowBox[{"integralF2F1x200p", "[", 
    RowBox[{
    "s_", ",", "t_", ",", "m_", ",", "\[Lambda]_", ",", "\[CapitalLambda]_", 
     ",", "\[Rho]_"}], "]"}], ":=", 
   RowBox[{
    RowBox[{"integralF2F1x200p", "[", 
     RowBox[{
     "s", ",", "t", ",", "m", ",", "\[Lambda]", ",", "\[CapitalLambda]", ",", 
      "\[Rho]"}], "]"}], "=", 
    RowBox[{"integralF2F1xp", "[", 
     RowBox[{
     "s", ",", "t", ",", "m", ",", "\[Lambda]", ",", "\[CapitalLambda]", ",", 
      "\[Rho]", ",", "cc002"}], "]"}]}]}], ";", 
  RowBox[{
   RowBox[{"integralF2F1x111p", "[", 
    RowBox[{
    "s_", ",", "t_", ",", "m_", ",", "\[Lambda]_", ",", "\[CapitalLambda]_", 
     ",", "\[Rho]_"}], "]"}], ":=", 
   RowBox[{
    RowBox[{"integralF2F1x111p", "[", 
     RowBox[{
     "s", ",", "t", ",", "m", ",", "\[Lambda]", ",", "\[CapitalLambda]", ",", 
      "\[Rho]"}], "]"}], "=", 
    RowBox[{"integralF2F1xp", "[", 
     RowBox[{
     "s", ",", "t", ",", "m", ",", "\[Lambda]", ",", "\[CapitalLambda]", ",", 
      "\[Rho]", ",", "cc111"}], "]"}]}]}], ";"}], "\[IndentingNewLine]", 
 RowBox[{
  RowBox[{
   RowBox[{"integralF2F1x112p", "[", 
    RowBox[{
    "s_", ",", "t_", ",", "m_", ",", "\[Lambda]_", ",", "\[CapitalLambda]_", 
     ",", "\[Rho]_"}], "]"}], ":=", 
   RowBox[{
    RowBox[{"integralF2F1x112p", "[", 
     RowBox[{
     "s", ",", "t", ",", "m", ",", "\[Lambda]", ",", "\[CapitalLambda]", ",", 
      "\[Rho]"}], "]"}], "=", 
    RowBox[{"integralF2F1xp", "[", 
     RowBox[{
     "s", ",", "t", ",", "m", ",", "\[Lambda]", ",", "\[CapitalLambda]", ",", 
      "\[Rho]", ",", "cc112"}], "]"}]}]}], ";"}], "\[IndentingNewLine]", 
 RowBox[{
  RowBox[{
   RowBox[{"integralF2F1x122p", "[", 
    RowBox[{
    "s_", ",", "t_", ",", "m_", ",", "\[Lambda]_", ",", "\[CapitalLambda]_", 
     ",", "\[Rho]_"}], "]"}], ":=", 
   RowBox[{
    RowBox[{"integralF2F1x122p", "[", 
     RowBox[{
     "s", ",", "t", ",", "m", ",", "\[Lambda]", ",", "\[CapitalLambda]", ",", 
      "\[Rho]"}], "]"}], "=", 
    RowBox[{"integralF2F1xp", "[", 
     RowBox[{
     "s", ",", "t", ",", "m", ",", "\[Lambda]", ",", "\[CapitalLambda]", ",", 
      "\[Rho]", ",", "cc122"}], "]"}]}]}], ";"}], "\[IndentingNewLine]", 
 RowBox[{
  RowBox[{
   RowBox[{"integralF2F1x222p", "[", 
    RowBox[{
    "s_", ",", "t_", ",", "m_", ",", "\[Lambda]_", ",", "\[CapitalLambda]_", 
     ",", "\[Rho]_"}], "]"}], ":=", 
   RowBox[{
    RowBox[{"integralF2F1x222p", "[", 
     RowBox[{
     "s", ",", "t", ",", "m", ",", "\[Lambda]", ",", "\[CapitalLambda]", ",", 
      "\[Rho]"}], "]"}], "=", 
    RowBox[{"integralF2F1xp", "[", 
     RowBox[{
     "s", ",", "t", ",", "m", ",", "\[Lambda]", ",", "\[CapitalLambda]", ",", 
      "\[Rho]", ",", "cc222"}], "]"}]}]}], ";"}]}], "Input",
 CellChangeTimes->{{3.797058549959701*^9, 3.797058552458568*^9}, {
   3.797058612753594*^9, 3.7970586634056187`*^9}, {3.797058802651722*^9, 
   3.797058813732355*^9}, 3.797084265970997*^9, {3.797084296903812*^9, 
   3.7970843346844873`*^9}, {3.797084369915433*^9, 3.797084622709673*^9}, {
   3.7970875124542294`*^9, 3.797087529462461*^9}, {3.797088176798462*^9, 
   3.797088302275962*^9}, {3.797169244486705*^9, 3.797169337746073*^9}, {
   3.797169786734407*^9, 3.797169788023985*^9}, {3.79717140309692*^9, 
   3.797171406798687*^9}, {3.797171515104781*^9, 3.797171533801405*^9}, {
   3.797171889556718*^9, 3.7971719333332453`*^9}, {3.797172578529745*^9, 
   3.797172588806529*^9}, {3.7971746400652103`*^9, 3.7971747561650257`*^9}, {
   3.7971755347783833`*^9, 3.797175550501906*^9}, {3.797179587495977*^9, 
   3.7971795998999357`*^9}, {3.7971802406970453`*^9, 3.79718028795586*^9}, {
   3.797181261734941*^9, 3.797181281048974*^9}, {3.797944492225853*^9, 
   3.797944492428899*^9}, {3.798038023745866*^9, 3.79803802378902*^9}, {
   3.7984597775048532`*^9, 3.798459829170471*^9}, {3.826928383148613*^9, 
   3.826928383182667*^9}, {3.8269349748410683`*^9, 3.826935012637537*^9}, {
   3.865536721005965*^9, 3.865536746698217*^9}, {3.865537094877256*^9, 
   3.865537102578003*^9}},
 CellLabel->"In[55]:=",ExpressionUUID->"57a21d99-25d5-4c79-957d-b87343befd23"],

Cell["\<\
Amplitudes of the diagram with a photon attached to the proton\
\>", "Text",
 CellChangeTimes->{{3.865531777958971*^9, 3.865531785502036*^9}, {
  3.865537176131073*^9, 3.865537234954405*^9}, {3.865543260602532*^9, 
  3.8655432616560507`*^9}},ExpressionUUID->"045d8629-2aa4-47b4-b26a-\
f90e77279699"],

Cell[BoxData[{
 RowBox[{
  RowBox[{
   RowBox[{"GMF1F1p", "[", 
    RowBox[{
    "s_", ",", "t_", ",", "m_", ",", "\[Lambda]_", ",", "\[CapitalLambda]_", 
     ",", "\[Rho]_", ",", "aGV_", ",", "aEV_", ",", "AA_"}], "]"}], ":=", 
   RowBox[{
    FractionBox["\[Alpha]", 
     RowBox[{"4", "\[Pi]"}]], 
    RowBox[{"(", 
     FractionBox[
      RowBox[{
       RowBox[{
        FractionBox[
         RowBox[{"-", "t"}], 
         RowBox[{"4", 
          SuperscriptBox["M", "2"]}]], 
        RowBox[{"FFiso0", "[", 
         RowBox[{
          RowBox[{"-", "t"}], ",", "aGV", ",", "t0v", ",", "tcv", ",", 
          RowBox[{"\[Mu]p", "-", "\[Mu]n"}], ",", "nmax"}], "]"}]}], "+", 
       RowBox[{"FFiso0", "[", 
        RowBox[{
         RowBox[{"-", "t"}], ",", "aEV", ",", "t0v", ",", "tcv", ",", "1", 
         ",", "nmax"}], "]"}]}], 
      RowBox[{"1", "+", 
       FractionBox[
        RowBox[{"-", "t"}], 
        RowBox[{"4", 
         SuperscriptBox["M", "2"]}]]}]], ")"}], 
    RowBox[{"(", 
     RowBox[{
      RowBox[{"10", " ", 
       RowBox[{"integralF1F1x00p", "[", 
        RowBox[{
        "s", ",", "t", ",", "m", ",", "\[Lambda]", ",", "\[CapitalLambda]", 
         ",", "\[Rho]"}], "]"}]}], "+", 
      RowBox[{"2", " ", 
       RowBox[{"(", 
        RowBox[{
         SuperscriptBox["m", "2"], "+", 
         SuperscriptBox["M", "2"], "-", "s"}], ")"}], " ", 
       RowBox[{"integralF1F1x0p", "[", 
        RowBox[{
        "s", ",", "t", ",", "m", ",", "\[Lambda]", ",", "\[CapitalLambda]", 
         ",", "\[Rho]"}], "]"}]}], "+", 
      RowBox[{"3", " ", 
       SuperscriptBox["m", "2"], " ", 
       RowBox[{"integralF1F1x11p", "[", 
        RowBox[{
        "s", ",", "t", ",", "m", ",", "\[Lambda]", ",", "\[CapitalLambda]", 
         ",", "\[Rho]"}], "]"}]}], "+", 
      RowBox[{
       RowBox[{"(", 
        RowBox[{
         RowBox[{"3", " ", 
          SuperscriptBox["m", "2"]}], "+", 
         SuperscriptBox["M", "2"], "-", 
         RowBox[{"3", " ", "s"}]}], ")"}], " ", 
       RowBox[{"integralF1F1x12p", "[", 
        RowBox[{
        "s", ",", "t", ",", "m", ",", "\[Lambda]", ",", "\[CapitalLambda]", 
         ",", "\[Rho]"}], "]"}]}], "+", 
      RowBox[{"2", " ", 
       RowBox[{"(", 
        RowBox[{
         RowBox[{"2", " ", 
          SuperscriptBox["m", "2"]}], "+", 
         SuperscriptBox["M", "2"], "-", "s"}], ")"}], " ", 
       RowBox[{"integralF1F1x1p", "[", 
        RowBox[{
        "s", ",", "t", ",", "m", ",", "\[Lambda]", ",", "\[CapitalLambda]", 
         ",", "\[Rho]"}], "]"}]}], "+", 
      RowBox[{"2", " ", 
       SuperscriptBox["M", "2"], " ", 
       RowBox[{"integralF1F1x22p", "[", 
        RowBox[{
        "s", ",", "t", ",", "m", ",", "\[Lambda]", ",", "\[CapitalLambda]", 
         ",", "\[Rho]"}], "]"}]}], "+", 
      RowBox[{"2", " ", 
       RowBox[{"(", 
        RowBox[{
         SuperscriptBox["m", "2"], "+", 
         SuperscriptBox["M", "2"], "-", "s"}], ")"}], " ", 
       RowBox[{"integralF1F1x2p", "[", 
        RowBox[{
        "s", ",", "t", ",", "m", ",", "\[Lambda]", ",", "\[CapitalLambda]", 
         ",", "\[Rho]"}], "]"}]}]}], ")"}]}]}], 
  ";"}], "\[IndentingNewLine]", 
 RowBox[{
  RowBox[{
   RowBox[{"FAF1F1p", "[", 
    RowBox[{
    "s_", ",", "t_", ",", "m_", ",", "\[Lambda]_", ",", "\[CapitalLambda]_", 
     ",", "\[Rho]_", ",", "aGV_", ",", "aEV_", ",", "AA_"}], "]"}], ":=", 
   RowBox[{
    FractionBox["\[Alpha]", 
     RowBox[{"4", "\[Pi]"}]], 
    RowBox[{"(", 
     FractionBox[
      RowBox[{
       RowBox[{
        FractionBox[
         RowBox[{"-", "t"}], 
         RowBox[{"4", 
          SuperscriptBox["M", "2"]}]], 
        RowBox[{"FFiso0", "[", 
         RowBox[{
          RowBox[{"-", "t"}], ",", "aGV", ",", "t0v", ",", "tcv", ",", 
          RowBox[{"\[Mu]p", "-", "\[Mu]n"}], ",", "nmax"}], "]"}]}], "+", 
       RowBox[{"FFiso0", "[", 
        RowBox[{
         RowBox[{"-", "t"}], ",", "aEV", ",", "t0v", ",", "tcv", ",", "1", 
         ",", "nmax"}], "]"}]}], 
      RowBox[{"1", "+", 
       FractionBox[
        RowBox[{"-", "t"}], 
        RowBox[{"4", 
         SuperscriptBox["M", "2"]}]]}]], ")"}], 
    RowBox[{"(", 
     RowBox[{
      RowBox[{
       RowBox[{"-", "6"}], " ", 
       RowBox[{"integralF1F1x00p", "[", 
        RowBox[{
        "s", ",", "t", ",", "m", ",", "\[Lambda]", ",", "\[CapitalLambda]", 
         ",", "\[Rho]"}], "]"}]}], "-", 
      RowBox[{
       SuperscriptBox["m", "2"], " ", 
       RowBox[{"integralF1F1x11p", "[", 
        RowBox[{
        "s", ",", "t", ",", "m", ",", "\[Lambda]", ",", "\[CapitalLambda]", 
         ",", "\[Rho]"}], "]"}]}], "+", 
      RowBox[{
       RowBox[{"(", 
        RowBox[{
         RowBox[{"-", 
          SuperscriptBox["m", "2"]}], "-", 
         SuperscriptBox["M", "2"], "+", "s"}], ")"}], " ", 
       RowBox[{"integralF1F1x12p", "[", 
        RowBox[{
        "s", ",", "t", ",", "m", ",", "\[Lambda]", ",", "\[CapitalLambda]", 
         ",", "\[Rho]"}], "]"}]}], "-", 
      RowBox[{"2", " ", 
       SuperscriptBox["M", "2"], " ", 
       RowBox[{"integralF1F1x22p", "[", 
        RowBox[{
        "s", ",", "t", ",", "m", ",", "\[Lambda]", ",", "\[CapitalLambda]", 
         ",", "\[Rho]"}], "]"}]}]}], ")"}]}]}], 
  ";"}], "\[IndentingNewLine]", 
 RowBox[{
  RowBox[{
   RowBox[{"F2F1F1p", "[", 
    RowBox[{
    "s_", ",", "t_", ",", "m_", ",", "\[Lambda]_", ",", "\[CapitalLambda]_", 
     ",", "\[Rho]_", ",", "aGV_", ",", "aEV_", ",", "AA_"}], "]"}], ":=", 
   RowBox[{
    FractionBox["\[Alpha]", 
     RowBox[{"4", "\[Pi]"}]], 
    RowBox[{"(", 
     FractionBox[
      RowBox[{
       RowBox[{
        FractionBox[
         RowBox[{"-", "t"}], 
         RowBox[{"4", 
          SuperscriptBox["M", "2"]}]], 
        RowBox[{"FFiso0", "[", 
         RowBox[{
          RowBox[{"-", "t"}], ",", "aGV", ",", "t0v", ",", "tcv", ",", 
          RowBox[{"\[Mu]p", "-", "\[Mu]n"}], ",", "nmax"}], "]"}]}], "+", 
       RowBox[{"FFiso0", "[", 
        RowBox[{
         RowBox[{"-", "t"}], ",", "aEV", ",", "t0v", ",", "tcv", ",", "1", 
         ",", "nmax"}], "]"}]}], 
      RowBox[{"1", "+", 
       FractionBox[
        RowBox[{"-", "t"}], 
        RowBox[{"4", 
         SuperscriptBox["M", "2"]}]]}]], ")"}], 
    RowBox[{"(", 
     RowBox[{
      RowBox[{"-", 
       FractionBox[
        RowBox[{"4", " ", 
         SuperscriptBox["m", "2"], " ", 
         SuperscriptBox["M", "2"], " ", 
         RowBox[{"integralF1F1x11p", "[", 
          RowBox[{
          "s", ",", "t", ",", "m", ",", "\[Lambda]", ",", "\[CapitalLambda]", 
           ",", "\[Rho]"}], "]"}]}], 
        RowBox[{
         RowBox[{
          RowBox[{"-", "4"}], " ", 
          SuperscriptBox["M", "2"]}], "+", "t"}]]}], "+", 
      RowBox[{"2", " ", 
       SuperscriptBox["M", "2"], " ", 
       RowBox[{"(", 
        RowBox[{
         RowBox[{"-", "1"}], "+", 
         FractionBox[
          SuperscriptBox["m", "2"], 
          RowBox[{
           RowBox[{"4", " ", 
            SuperscriptBox["M", "2"]}], "-", "t"}]]}], ")"}], " ", 
       RowBox[{"integralF1F1x12p", "[", 
        RowBox[{
        "s", ",", "t", ",", "m", ",", "\[Lambda]", ",", "\[CapitalLambda]", 
         ",", "\[Rho]"}], "]"}]}], "-", 
      FractionBox[
       RowBox[{"4", " ", 
        SuperscriptBox["m", "2"], " ", 
        SuperscriptBox["M", "2"], " ", 
        RowBox[{"integralF1F1x1p", "[", 
         RowBox[{
         "s", ",", "t", ",", "m", ",", "\[Lambda]", ",", "\[CapitalLambda]", 
          ",", "\[Rho]"}], "]"}]}], 
       RowBox[{
        RowBox[{
         RowBox[{"-", "4"}], " ", 
         SuperscriptBox["M", "2"]}], "+", "t"}]], "-", 
      RowBox[{"2", " ", 
       SuperscriptBox["M", "2"], " ", 
       RowBox[{"integralF1F1x22p", "[", 
        RowBox[{
        "s", ",", "t", ",", "m", ",", "\[Lambda]", ",", "\[CapitalLambda]", 
         ",", "\[Rho]"}], "]"}]}], "+", 
      RowBox[{"2", " ", 
       SuperscriptBox["M", "2"], " ", 
       RowBox[{"(", 
        RowBox[{
         RowBox[{"-", "1"}], "+", 
         FractionBox[
          SuperscriptBox["m", "2"], 
          RowBox[{
           RowBox[{"4", " ", 
            SuperscriptBox["M", "2"]}], "-", "t"}]]}], ")"}], " ", 
       RowBox[{"integralF1F1x2p", "[", 
        RowBox[{
        "s", ",", "t", ",", "m", ",", "\[Lambda]", ",", "\[CapitalLambda]", 
         ",", "\[Rho]"}], "]"}]}]}], ")"}]}]}], 
  ";"}], "\[IndentingNewLine]", 
 RowBox[{
  RowBox[{
   RowBox[{"F25F1F1p", "[", 
    RowBox[{
    "s_", ",", "t_", ",", "m_", ",", "\[Lambda]_", ",", "\[CapitalLambda]_", 
     ",", "\[Rho]_", ",", "aGV_", ",", "aEV_", ",", "AA_"}], "]"}], ":=", 
   RowBox[{
    FractionBox["\[Alpha]", 
     RowBox[{"4", "\[Pi]"}]], 
    RowBox[{"(", 
     FractionBox[
      RowBox[{
       RowBox[{
        FractionBox[
         RowBox[{"-", "t"}], 
         RowBox[{"4", 
          SuperscriptBox["M", "2"]}]], 
        RowBox[{"FFiso0", "[", 
         RowBox[{
          RowBox[{"-", "t"}], ",", "aGV", ",", "t0v", ",", "tcv", ",", 
          RowBox[{"\[Mu]p", "-", "\[Mu]n"}], ",", "nmax"}], "]"}]}], "+", 
       RowBox[{"FFiso0", "[", 
        RowBox[{
         RowBox[{"-", "t"}], ",", "aEV", ",", "t0v", ",", "tcv", ",", "1", 
         ",", "nmax"}], "]"}]}], 
      RowBox[{"1", "+", 
       FractionBox[
        RowBox[{"-", "t"}], 
        RowBox[{"4", 
         SuperscriptBox["M", "2"]}]]}]], ")"}], 
    RowBox[{"(", 
     RowBox[{
      FractionBox[
       RowBox[{"4", " ", 
        SuperscriptBox["m", "2"], " ", 
        SuperscriptBox["M", "2"], " ", 
        RowBox[{"integralF1F1x11p", "[", 
         RowBox[{
         "s", ",", "t", ",", "m", ",", "\[Lambda]", ",", "\[CapitalLambda]", 
          ",", "\[Rho]"}], "]"}]}], 
       RowBox[{
        RowBox[{
         RowBox[{"-", "4"}], " ", 
         SuperscriptBox["M", "2"]}], "+", "t"}]], "+", 
      RowBox[{"2", " ", 
       SuperscriptBox["M", "2"], " ", 
       RowBox[{"(", 
        RowBox[{
         RowBox[{"-", "1"}], "+", 
         FractionBox[
          SuperscriptBox["m", "2"], 
          RowBox[{
           RowBox[{
            RowBox[{"-", "4"}], " ", 
            SuperscriptBox["M", "2"]}], "+", "t"}]]}], ")"}], " ", 
       RowBox[{"integralF1F1x12p", "[", 
        RowBox[{
        "s", ",", "t", ",", "m", ",", "\[Lambda]", ",", "\[CapitalLambda]", 
         ",", "\[Rho]"}], "]"}]}], "+", 
      FractionBox[
       RowBox[{"4", " ", 
        SuperscriptBox["m", "2"], " ", 
        SuperscriptBox["M", "2"], " ", 
        RowBox[{"integralF1F1x1p", "[", 
         RowBox[{
         "s", ",", "t", ",", "m", ",", "\[Lambda]", ",", "\[CapitalLambda]", 
          ",", "\[Rho]"}], "]"}]}], 
       RowBox[{
        RowBox[{
         RowBox[{"-", "4"}], " ", 
         SuperscriptBox["M", "2"]}], "+", "t"}]], "-", 
      RowBox[{"2", " ", 
       SuperscriptBox["M", "2"], " ", 
       RowBox[{"integralF1F1x22p", "[", 
        RowBox[{
        "s", ",", "t", ",", "m", ",", "\[Lambda]", ",", "\[CapitalLambda]", 
         ",", "\[Rho]"}], "]"}]}], "+", 
      RowBox[{"2", " ", 
       SuperscriptBox["M", "2"], " ", 
       RowBox[{"(", 
        RowBox[{
         RowBox[{"-", "1"}], "+", 
         FractionBox[
          SuperscriptBox["m", "2"], 
          RowBox[{
           RowBox[{
            RowBox[{"-", "4"}], " ", 
            SuperscriptBox["M", "2"]}], "+", "t"}]]}], ")"}], " ", 
       RowBox[{"integralF1F1x2p", "[", 
        RowBox[{
        "s", ",", "t", ",", "m", ",", "\[Lambda]", ",", "\[CapitalLambda]", 
         ",", "\[Rho]"}], "]"}]}]}], ")"}]}]}], 
  ";"}], "\[IndentingNewLine]", 
 RowBox[{
  RowBox[{
   RowBox[{"FPF1F1p", "[", 
    RowBox[{
    "s_", ",", "t_", ",", "m_", ",", "\[Lambda]_", ",", "\[CapitalLambda]_", 
     ",", "\[Rho]_", ",", "aGV_", ",", "aEV_", ",", "AA_"}], "]"}], ":=", 
   RowBox[{
    FractionBox["\[Alpha]", 
     RowBox[{"4", "\[Pi]"}]], 
    RowBox[{"(", 
     FractionBox[
      RowBox[{
       RowBox[{
        FractionBox[
         RowBox[{"-", "t"}], 
         RowBox[{"4", 
          SuperscriptBox["M", "2"]}]], 
        RowBox[{"FFiso0", "[", 
         RowBox[{
          RowBox[{"-", "t"}], ",", "aGV", ",", "t0v", ",", "tcv", ",", 
          RowBox[{"\[Mu]p", "-", "\[Mu]n"}], ",", "nmax"}], "]"}]}], "+", 
       RowBox[{"FFiso0", "[", 
        RowBox[{
         RowBox[{"-", "t"}], ",", "aEV", ",", "t0v", ",", "tcv", ",", "1", 
         ",", "nmax"}], "]"}]}], 
      RowBox[{"1", "+", 
       FractionBox[
        RowBox[{"-", "t"}], 
        RowBox[{"4", 
         SuperscriptBox["M", "2"]}]]}]], ")"}], 
    RowBox[{"(", 
     RowBox[{
      FractionBox[
       RowBox[{"2", " ", 
        SuperscriptBox["M", "2"], " ", 
        RowBox[{"(", 
         RowBox[{
          RowBox[{"-", 
           SuperscriptBox["m", "2"]}], "+", 
          RowBox[{"2", " ", 
           RowBox[{"(", 
            RowBox[{
             SuperscriptBox["M", "2"], "+", "s"}], ")"}]}]}], ")"}], " ", 
        RowBox[{"integralF1F1x11p", "[", 
         RowBox[{
         "s", ",", "t", ",", "m", ",", "\[Lambda]", ",", "\[CapitalLambda]", 
          ",", "\[Rho]"}], "]"}]}], 
       RowBox[{
        RowBox[{"4", " ", 
         SuperscriptBox["M", "2"]}], "-", "t"}]], "+", 
      FractionBox[
       RowBox[{
        SuperscriptBox["M", "2"], " ", 
        RowBox[{"(", 
         RowBox[{
          RowBox[{"-", 
           SuperscriptBox["m", "2"]}], "+", 
          RowBox[{"6", " ", 
           SuperscriptBox["M", "2"]}], "+", 
          RowBox[{"2", " ", "s"}], "-", "t"}], ")"}], " ", 
        RowBox[{"integralF1F1x12p", "[", 
         RowBox[{
         "s", ",", "t", ",", "m", ",", "\[Lambda]", ",", "\[CapitalLambda]", 
          ",", "\[Rho]"}], "]"}]}], 
       RowBox[{
        RowBox[{"4", " ", 
         SuperscriptBox["M", "2"]}], "-", "t"}]], "+", 
      FractionBox[
       RowBox[{"2", " ", 
        SuperscriptBox["M", "2"], " ", 
        RowBox[{"(", 
         RowBox[{
          RowBox[{"-", 
           SuperscriptBox["m", "2"]}], "-", 
          RowBox[{"2", " ", 
           SuperscriptBox["M", "2"]}], "+", 
          RowBox[{"2", " ", "s"}], "+", "t"}], ")"}], " ", 
        RowBox[{"integralF1F1x1p", "[", 
         RowBox[{
         "s", ",", "t", ",", "m", ",", "\[Lambda]", ",", "\[CapitalLambda]", 
          ",", "\[Rho]"}], "]"}]}], 
       RowBox[{
        RowBox[{"4", " ", 
         SuperscriptBox["M", "2"]}], "-", "t"}]], "+", 
      RowBox[{
       SuperscriptBox["M", "2"], " ", 
       RowBox[{"integralF1F1x22p", "[", 
        RowBox[{
        "s", ",", "t", ",", "m", ",", "\[Lambda]", ",", "\[CapitalLambda]", 
         ",", "\[Rho]"}], "]"}]}], "+", 
      FractionBox[
       RowBox[{
        SuperscriptBox["M", "2"], " ", 
        RowBox[{"(", 
         RowBox[{
          RowBox[{"-", 
           SuperscriptBox["m", "2"]}], "-", 
          RowBox[{"2", " ", 
           SuperscriptBox["M", "2"]}], "+", 
          RowBox[{"2", " ", "s"}], "+", "t"}], ")"}], " ", 
        RowBox[{"integralF1F1x2p", "[", 
         RowBox[{
         "s", ",", "t", ",", "m", ",", "\[Lambda]", ",", "\[CapitalLambda]", 
          ",", "\[Rho]"}], "]"}]}], 
       RowBox[{
        RowBox[{"4", " ", 
         SuperscriptBox["M", "2"]}], "-", "t"}]]}], ")"}]}]}], 
  ";"}], "\[IndentingNewLine]", 
 RowBox[{
  RowBox[{
   RowBox[{"FP5F1F1p", "[", 
    RowBox[{
    "s_", ",", "t_", ",", "m_", ",", "\[Lambda]_", ",", "\[CapitalLambda]_", 
     ",", "\[Rho]_", ",", "aGV_", ",", "aEV_", ",", "AA_"}], "]"}], ":=", 
   RowBox[{
    FractionBox["\[Alpha]", 
     RowBox[{"4", "\[Pi]"}]], 
    RowBox[{"(", 
     FractionBox[
      RowBox[{
       RowBox[{
        FractionBox[
         RowBox[{"-", "t"}], 
         RowBox[{"4", 
          SuperscriptBox["M", "2"]}]], 
        RowBox[{"FFiso0", "[", 
         RowBox[{
          RowBox[{"-", "t"}], ",", "aGV", ",", "t0v", ",", "tcv", ",", 
          RowBox[{"\[Mu]p", "-", "\[Mu]n"}], ",", "nmax"}], "]"}]}], "+", 
       RowBox[{"FFiso0", "[", 
        RowBox[{
         RowBox[{"-", "t"}], ",", "aEV", ",", "t0v", ",", "tcv", ",", "1", 
         ",", "nmax"}], "]"}]}], 
      RowBox[{"1", "+", 
       FractionBox[
        RowBox[{"-", "t"}], 
        RowBox[{"4", 
         SuperscriptBox["M", "2"]}]]}]], ")"}], 
    RowBox[{"(", 
     RowBox[{
      FractionBox[
       RowBox[{"2", " ", 
        SuperscriptBox["M", "2"], " ", 
        RowBox[{"(", 
         RowBox[{
          SuperscriptBox["m", "2"], "+", 
          RowBox[{"6", " ", 
           SuperscriptBox["M", "2"]}], "-", 
          RowBox[{"2", " ", 
           RowBox[{"(", 
            RowBox[{"s", "+", "t"}], ")"}]}]}], ")"}], " ", 
        RowBox[{"integralF1F1x11p", "[", 
         RowBox[{
         "s", ",", "t", ",", "m", ",", "\[Lambda]", ",", "\[CapitalLambda]", 
          ",", "\[Rho]"}], "]"}]}], 
       RowBox[{
        RowBox[{"4", " ", 
         SuperscriptBox["M", "2"]}], "-", "t"}]], "+", 
      FractionBox[
       RowBox[{
        SuperscriptBox["M", "2"], " ", 
        RowBox[{"(", 
         RowBox[{
          SuperscriptBox["m", "2"], "+", 
          RowBox[{"18", " ", 
           SuperscriptBox["M", "2"]}], "-", 
          RowBox[{"2", " ", "s"}], "-", 
          RowBox[{"5", " ", "t"}]}], ")"}], " ", 
        RowBox[{"integralF1F1x12p", "[", 
         RowBox[{
         "s", ",", "t", ",", "m", ",", "\[Lambda]", ",", "\[CapitalLambda]", 
          ",", "\[Rho]"}], "]"}]}], 
       RowBox[{
        RowBox[{"4", " ", 
         SuperscriptBox["M", "2"]}], "-", "t"}]], "+", 
      FractionBox[
       RowBox[{"2", " ", 
        SuperscriptBox["M", "2"], " ", 
        RowBox[{"(", 
         RowBox[{
          SuperscriptBox["m", "2"], "+", 
          RowBox[{"2", " ", 
           SuperscriptBox["M", "2"]}], "-", 
          RowBox[{"2", " ", "s"}], "-", "t"}], ")"}], " ", 
        RowBox[{"integralF1F1x1p", "[", 
         RowBox[{
         "s", ",", "t", ",", "m", ",", "\[Lambda]", ",", "\[CapitalLambda]", 
          ",", "\[Rho]"}], "]"}]}], 
       RowBox[{
        RowBox[{"4", " ", 
         SuperscriptBox["M", "2"]}], "-", "t"}]], "+", 
      RowBox[{
       SuperscriptBox["M", "2"], " ", 
       RowBox[{"integralF1F1x22p", "[", 
        RowBox[{
        "s", ",", "t", ",", "m", ",", "\[Lambda]", ",", "\[CapitalLambda]", 
         ",", "\[Rho]"}], "]"}]}], "+", 
      FractionBox[
       RowBox[{
        SuperscriptBox["M", "2"], " ", 
        RowBox[{"(", 
         RowBox[{
          SuperscriptBox["m", "2"], "-", 
          RowBox[{"6", " ", 
           SuperscriptBox["M", "2"]}], "-", 
          RowBox[{"2", " ", "s"}], "+", "t"}], ")"}], " ", 
        RowBox[{"integralF1F1x2p", "[", 
         RowBox[{
         "s", ",", "t", ",", "m", ",", "\[Lambda]", ",", "\[CapitalLambda]", 
          ",", "\[Rho]"}], "]"}]}], 
       RowBox[{
        RowBox[{"4", " ", 
         SuperscriptBox["M", "2"]}], "-", "t"}]]}], ")"}]}]}], 
  ";"}], "\[IndentingNewLine]", 
 RowBox[{
  RowBox[{
   RowBox[{"F3F1F1p", "[", 
    RowBox[{
    "s_", ",", "t_", ",", "m_", ",", "\[Lambda]_", ",", "\[CapitalLambda]_", 
     ",", "\[Rho]_", ",", "aGV_", ",", "aEV_", ",", "AA_"}], "]"}], ":=", 
   RowBox[{
    FractionBox["\[Alpha]", 
     RowBox[{"4", "\[Pi]"}]], 
    RowBox[{"(", 
     FractionBox[
      RowBox[{
       RowBox[{
        FractionBox[
         RowBox[{"-", "t"}], 
         RowBox[{"4", 
          SuperscriptBox["M", "2"]}]], 
        RowBox[{"FFiso0", "[", 
         RowBox[{
          RowBox[{"-", "t"}], ",", "aGV", ",", "t0v", ",", "tcv", ",", 
          RowBox[{"\[Mu]p", "-", "\[Mu]n"}], ",", "nmax"}], "]"}]}], "+", 
       RowBox[{"FFiso0", "[", 
        RowBox[{
         RowBox[{"-", "t"}], ",", "aEV", ",", "t0v", ",", "tcv", ",", "1", 
         ",", "nmax"}], "]"}]}], 
      RowBox[{"1", "+", 
       FractionBox[
        RowBox[{"-", "t"}], 
        RowBox[{"4", 
         SuperscriptBox["M", "2"]}]]}]], ")"}], 
    RowBox[{"(", 
     RowBox[{
      RowBox[{
       RowBox[{"-", "4"}], " ", 
       SuperscriptBox["M", "2"], " ", 
       RowBox[{"integralF1F1x11p", "[", 
        RowBox[{
        "s", ",", "t", ",", "m", ",", "\[Lambda]", ",", "\[CapitalLambda]", 
         ",", "\[Rho]"}], "]"}]}], "-", 
      RowBox[{"4", " ", 
       SuperscriptBox["M", "2"], " ", 
       RowBox[{"integralF1F1x12p", "[", 
        RowBox[{
        "s", ",", "t", ",", "m", ",", "\[Lambda]", ",", "\[CapitalLambda]", 
         ",", "\[Rho]"}], "]"}]}], "-", 
      RowBox[{"4", " ", 
       SuperscriptBox["M", "2"], " ", 
       RowBox[{"integralF1F1x1p", "[", 
        RowBox[{
        "s", ",", "t", ",", "m", ",", "\[Lambda]", ",", "\[CapitalLambda]", 
         ",", "\[Rho]"}], "]"}]}]}], ")"}]}]}], 
  ";"}], "\[IndentingNewLine]", 
 RowBox[{
  RowBox[{
   RowBox[{"F35F1F1p", "[", 
    RowBox[{
    "s_", ",", "t_", ",", "m_", ",", "\[Lambda]_", ",", "\[CapitalLambda]_", 
     ",", "\[Rho]_", ",", "aGV_", ",", "aEV_", ",", "AA_"}], "]"}], ":=", 
   RowBox[{
    FractionBox["\[Alpha]", 
     RowBox[{"4", "\[Pi]"}]], 
    RowBox[{"(", 
     FractionBox[
      RowBox[{
       RowBox[{
        FractionBox[
         RowBox[{"-", "t"}], 
         RowBox[{"4", 
          SuperscriptBox["M", "2"]}]], 
        RowBox[{"FFiso0", "[", 
         RowBox[{
          RowBox[{"-", "t"}], ",", "aGV", ",", "t0v", ",", "tcv", ",", 
          RowBox[{"\[Mu]p", "-", "\[Mu]n"}], ",", "nmax"}], "]"}]}], "+", 
       RowBox[{"FFiso0", "[", 
        RowBox[{
         RowBox[{"-", "t"}], ",", "aEV", ",", "t0v", ",", "tcv", ",", "1", 
         ",", "nmax"}], "]"}]}], 
      RowBox[{"1", "+", 
       FractionBox[
        RowBox[{"-", "t"}], 
        RowBox[{"4", 
         SuperscriptBox["M", "2"]}]]}]], ")"}], 
    RowBox[{"(", 
     RowBox[{
      FractionBox[
       RowBox[{"4", " ", 
        SuperscriptBox["M", "2"], " ", "t", " ", 
        RowBox[{"integralF1F1x11p", "[", 
         RowBox[{
         "s", ",", "t", ",", "m", ",", "\[Lambda]", ",", "\[CapitalLambda]", 
          ",", "\[Rho]"}], "]"}]}], 
       RowBox[{
        RowBox[{"4", " ", 
         SuperscriptBox["M", "2"]}], "-", "t"}]], "+", 
      RowBox[{
       RowBox[{"(", 
        RowBox[{
         RowBox[{
          RowBox[{"-", "4"}], " ", 
          SuperscriptBox["M", "2"]}], "-", 
         FractionBox[
          RowBox[{"8", " ", 
           SuperscriptBox["M", "4"]}], 
          RowBox[{
           RowBox[{
            RowBox[{"-", "4"}], " ", 
            SuperscriptBox["M", "2"]}], "+", "t"}]]}], ")"}], " ", 
       RowBox[{"integralF1F1x12p", "[", 
        RowBox[{
        "s", ",", "t", ",", "m", ",", "\[Lambda]", ",", "\[CapitalLambda]", 
         ",", "\[Rho]"}], "]"}]}], "+", 
      FractionBox[
       RowBox[{"4", " ", 
        SuperscriptBox["M", "2"], " ", "t", " ", 
        RowBox[{"integralF1F1x1p", "[", 
         RowBox[{
         "s", ",", "t", ",", "m", ",", "\[Lambda]", ",", "\[CapitalLambda]", 
          ",", "\[Rho]"}], "]"}]}], 
       RowBox[{
        RowBox[{"4", " ", 
         SuperscriptBox["M", "2"]}], "-", "t"}]], "-", 
      FractionBox[
       RowBox[{"8", " ", 
        SuperscriptBox["M", "4"], " ", 
        RowBox[{"integralF1F1x2p", "[", 
         RowBox[{
         "s", ",", "t", ",", "m", ",", "\[Lambda]", ",", "\[CapitalLambda]", 
          ",", "\[Rho]"}], "]"}]}], 
       RowBox[{
        RowBox[{
         RowBox[{"-", "4"}], " ", 
         SuperscriptBox["M", "2"]}], "+", "t"}]]}], ")"}]}]}], 
  ";"}], "\[IndentingNewLine]", 
 RowBox[{
  RowBox[{
   RowBox[{"GMF1F2p", "[", 
    RowBox[{
    "s_", ",", "t_", ",", "m_", ",", "\[Lambda]_", ",", "\[CapitalLambda]_", 
     ",", "\[Rho]_", ",", "aGV_", ",", "aEV_", ",", "AA_"}], "]"}], ":=", 
   RowBox[{
    FractionBox["\[Alpha]", 
     RowBox[{"4", "\[Pi]"}]], 
    RowBox[{"(", 
     FractionBox[
      RowBox[{
       RowBox[{"FFiso0", "[", 
        RowBox[{
         RowBox[{"-", "t"}], ",", "aGV", ",", "t0v", ",", "tcv", ",", 
         RowBox[{"\[Mu]p", "-", "\[Mu]n"}], ",", "nmax"}], "]"}], "-", 
       RowBox[{"FFiso0", "[", 
        RowBox[{
         RowBox[{"-", "t"}], ",", "aEV", ",", "t0v", ",", "tcv", ",", "1", 
         ",", "nmax"}], "]"}]}], 
      RowBox[{"1", "+", 
       FractionBox[
        RowBox[{"-", "t"}], 
        RowBox[{"4", 
         SuperscriptBox["M", "2"]}]]}]], ")"}], 
    RowBox[{"(", 
     RowBox[{
      RowBox[{"8", " ", 
       RowBox[{"integralF1F1x00p", "[", 
        RowBox[{
        "s", ",", "t", ",", "m", ",", "\[Lambda]", ",", "\[CapitalLambda]", 
         ",", "\[Rho]"}], "]"}]}], "+", 
      RowBox[{"2", " ", 
       RowBox[{"(", 
        RowBox[{
         SuperscriptBox["m", "2"], "+", 
         SuperscriptBox["M", "2"], "-", "s"}], ")"}], " ", 
       RowBox[{"integralF1F1x0p", "[", 
        RowBox[{
        "s", ",", "t", ",", "m", ",", "\[Lambda]", ",", "\[CapitalLambda]", 
         ",", "\[Rho]"}], "]"}]}], "+", 
      RowBox[{
       FractionBox["5", "2"], " ", 
       SuperscriptBox["m", "2"], " ", 
       RowBox[{"integralF1F1x11p", "[", 
        RowBox[{
        "s", ",", "t", ",", "m", ",", "\[Lambda]", ",", "\[CapitalLambda]", 
         ",", "\[Rho]"}], "]"}]}], "+", 
      RowBox[{
       FractionBox["1", "4"], " ", 
       RowBox[{"(", 
        RowBox[{
         RowBox[{"9", " ", 
          SuperscriptBox["m", "2"]}], "+", 
         RowBox[{"10", " ", 
          SuperscriptBox["M", "2"]}], "-", 
         RowBox[{"10", " ", "s"}], "-", 
         RowBox[{"2", " ", "t"}]}], ")"}], " ", 
       RowBox[{"integralF1F1x12p", "[", 
        RowBox[{
        "s", ",", "t", ",", "m", ",", "\[Lambda]", ",", "\[CapitalLambda]", 
         ",", "\[Rho]"}], "]"}]}], "+", 
      RowBox[{"2", " ", 
       RowBox[{"(", 
        RowBox[{
         RowBox[{"2", " ", 
          SuperscriptBox["m", "2"]}], "+", 
         SuperscriptBox["M", "2"], "-", "s"}], ")"}], " ", 
       RowBox[{"integralF1F1x1p", "[", 
        RowBox[{
        "s", ",", "t", ",", "m", ",", "\[Lambda]", ",", "\[CapitalLambda]", 
         ",", "\[Rho]"}], "]"}]}], "+", 
      RowBox[{
       RowBox[{"(", 
        RowBox[{
         RowBox[{"2", " ", 
          SuperscriptBox["M", "2"]}], "-", 
         FractionBox["t", "4"]}], ")"}], " ", 
       RowBox[{"integralF1F1x22p", "[", 
        RowBox[{
        "s", ",", "t", ",", "m", ",", "\[Lambda]", ",", "\[CapitalLambda]", 
         ",", "\[Rho]"}], "]"}]}], "+", 
      RowBox[{
       FractionBox["1", "2"], " ", 
       RowBox[{"(", 
        RowBox[{
         RowBox[{"3", " ", 
          SuperscriptBox["m", "2"]}], "+", 
         RowBox[{"8", " ", 
          SuperscriptBox["M", "2"]}], "-", 
         RowBox[{"4", " ", "s"}], "-", "t"}], ")"}], " ", 
       RowBox[{"integralF1F1x2p", "[", 
        RowBox[{
        "s", ",", "t", ",", "m", ",", "\[Lambda]", ",", "\[CapitalLambda]", 
         ",", "\[Rho]"}], "]"}]}]}], ")"}]}]}], 
  ";"}], "\[IndentingNewLine]", 
 RowBox[{
  RowBox[{
   RowBox[{"FAF1F2p", "[", 
    RowBox[{
    "s_", ",", "t_", ",", "m_", ",", "\[Lambda]_", ",", "\[CapitalLambda]_", 
     ",", "\[Rho]_", ",", "aGV_", ",", "aEV_", ",", "AA_"}], "]"}], ":=", 
   RowBox[{
    FractionBox["\[Alpha]", 
     RowBox[{"4", "\[Pi]"}]], 
    RowBox[{"(", 
     FractionBox[
      RowBox[{
       RowBox[{"FFiso0", "[", 
        RowBox[{
         RowBox[{"-", "t"}], ",", "aGV", ",", "t0v", ",", "tcv", ",", 
         RowBox[{"\[Mu]p", "-", "\[Mu]n"}], ",", "nmax"}], "]"}], "-", 
       RowBox[{"FFiso0", "[", 
        RowBox[{
         RowBox[{"-", "t"}], ",", "aEV", ",", "t0v", ",", "tcv", ",", "1", 
         ",", "nmax"}], "]"}]}], 
      RowBox[{"1", "+", 
       FractionBox[
        RowBox[{"-", "t"}], 
        RowBox[{"4", 
         SuperscriptBox["M", "2"]}]]}]], ")"}], 
    RowBox[{"(", 
     RowBox[{
      RowBox[{
       FractionBox["1", "4"], " ", 
       RowBox[{"(", 
        RowBox[{
         SuperscriptBox["m", "2"], "+", 
         RowBox[{"2", " ", "t"}]}], ")"}], " ", 
       RowBox[{"integralF1F1x12p", "[", 
        RowBox[{
        "s", ",", "t", ",", "m", ",", "\[Lambda]", ",", "\[CapitalLambda]", 
         ",", "\[Rho]"}], "]"}]}], "+", 
      RowBox[{
       FractionBox["1", "4"], " ", "t", " ", 
       RowBox[{"integralF1F1x22p", "[", 
        RowBox[{
        "s", ",", "t", ",", "m", ",", "\[Lambda]", ",", "\[CapitalLambda]", 
         ",", "\[Rho]"}], "]"}]}], "+", 
      RowBox[{
       FractionBox["1", "2"], " ", "t", " ", 
       RowBox[{"integralF1F1x2p", "[", 
        RowBox[{
        "s", ",", "t", ",", "m", ",", "\[Lambda]", ",", "\[CapitalLambda]", 
         ",", "\[Rho]"}], "]"}]}]}], ")"}]}]}], 
  ";"}], "\[IndentingNewLine]", 
 RowBox[{
  RowBox[{
   RowBox[{"F2F1F2p", "[", 
    RowBox[{
    "s_", ",", "t_", ",", "m_", ",", "\[Lambda]_", ",", "\[CapitalLambda]_", 
     ",", "\[Rho]_", ",", "aGV_", ",", "aEV_", ",", "AA_"}], "]"}], ":=", 
   RowBox[{
    FractionBox["\[Alpha]", 
     RowBox[{"4", "\[Pi]"}]], 
    RowBox[{"(", 
     FractionBox[
      RowBox[{
       RowBox[{"FFiso0", "[", 
        RowBox[{
         RowBox[{"-", "t"}], ",", "aGV", ",", "t0v", ",", "tcv", ",", 
         RowBox[{"\[Mu]p", "-", "\[Mu]n"}], ",", "nmax"}], "]"}], "-", 
       RowBox[{"FFiso0", "[", 
        RowBox[{
         RowBox[{"-", "t"}], ",", "aEV", ",", "t0v", ",", "tcv", ",", "1", 
         ",", "nmax"}], "]"}]}], 
      RowBox[{"1", "+", 
       FractionBox[
        RowBox[{"-", "t"}], 
        RowBox[{"4", 
         SuperscriptBox["M", "2"]}]]}]], ")"}], 
    RowBox[{"(", 
     RowBox[{
      RowBox[{"8", " ", 
       RowBox[{"integralF1F1x00p", "[", 
        RowBox[{
        "s", ",", "t", ",", "m", ",", "\[Lambda]", ",", "\[CapitalLambda]", 
         ",", "\[Rho]"}], "]"}]}], "+", 
      RowBox[{"2", " ", 
       RowBox[{"(", 
        RowBox[{
         SuperscriptBox["m", "2"], "+", 
         SuperscriptBox["M", "2"], "-", "s"}], ")"}], " ", 
       RowBox[{"integralF1F1x0p", "[", 
        RowBox[{
        "s", ",", "t", ",", "m", ",", "\[Lambda]", ",", "\[CapitalLambda]", 
         ",", "\[Rho]"}], "]"}]}], "+", 
      FractionBox[
       RowBox[{
        SuperscriptBox["m", "2"], " ", 
        RowBox[{"(", 
         RowBox[{
          SuperscriptBox["m", "2"], "+", 
          RowBox[{"20", " ", 
           SuperscriptBox["M", "2"]}], "-", 
          RowBox[{"3", " ", "t"}]}], ")"}], " ", 
        RowBox[{"integralF1F1x11p", "[", 
         RowBox[{
         "s", ",", "t", ",", "m", ",", "\[Lambda]", ",", "\[CapitalLambda]", 
          ",", "\[Rho]"}], "]"}]}], 
       RowBox[{
        RowBox[{"8", " ", 
         SuperscriptBox["M", "2"]}], "-", 
        RowBox[{"2", " ", "t"}]}]], "+", 
      RowBox[{
       RowBox[{"(", 
        RowBox[{
         RowBox[{
          FractionBox["5", "2"], " ", 
          RowBox[{"(", 
           RowBox[{
            SuperscriptBox["M", "2"], "-", "s"}], ")"}]}], "+", 
         RowBox[{
          SuperscriptBox["m", "2"], " ", 
          RowBox[{"(", 
           RowBox[{"2", "-", 
            FractionBox[
             RowBox[{"3", " ", 
              SuperscriptBox["M", "2"]}], 
             RowBox[{
              RowBox[{
               RowBox[{"-", "4"}], " ", 
               SuperscriptBox["M", "2"]}], "+", "t"}]]}], ")"}]}]}], ")"}], 
       " ", 
       RowBox[{"integralF1F1x12p", "[", 
        RowBox[{
        "s", ",", "t", ",", "m", ",", "\[Lambda]", ",", "\[CapitalLambda]", 
         ",", "\[Rho]"}], "]"}]}], "+", 
      RowBox[{
       RowBox[{"(", 
        RowBox[{
         RowBox[{"2", " ", 
          RowBox[{"(", 
           RowBox[{
            SuperscriptBox["M", "2"], "-", "s"}], ")"}]}], "+", 
         RowBox[{
          SuperscriptBox["m", "2"], " ", 
          RowBox[{"(", 
           RowBox[{"3", "-", 
            FractionBox[
             RowBox[{"4", " ", 
              SuperscriptBox["M", "2"]}], 
             RowBox[{
              RowBox[{
               RowBox[{"-", "4"}], " ", 
               SuperscriptBox["M", "2"]}], "+", "t"}]]}], ")"}]}]}], ")"}], 
       " ", 
       RowBox[{"integralF1F1x1p", "[", 
        RowBox[{
        "s", ",", "t", ",", "m", ",", "\[Lambda]", ",", "\[CapitalLambda]", 
         ",", "\[Rho]"}], "]"}]}], "+", 
      RowBox[{"2", " ", 
       SuperscriptBox["M", "2"], " ", 
       RowBox[{"integralF1F1x22p", "[", 
        RowBox[{
        "s", ",", "t", ",", "m", ",", "\[Lambda]", ",", "\[CapitalLambda]", 
         ",", "\[Rho]"}], "]"}]}], "+", 
      RowBox[{"2", " ", 
       RowBox[{"(", 
        RowBox[{
         SuperscriptBox["m", "2"], "+", 
         RowBox[{"2", " ", 
          SuperscriptBox["M", "2"]}], "-", "s"}], ")"}], " ", 
       RowBox[{"integralF1F1x2p", "[", 
        RowBox[{
        "s", ",", "t", ",", "m", ",", "\[Lambda]", ",", "\[CapitalLambda]", 
         ",", "\[Rho]"}], "]"}]}]}], ")"}]}]}], 
  ";"}], "\[IndentingNewLine]", 
 RowBox[{
  RowBox[{
   RowBox[{"F25F1F2p", "[", 
    RowBox[{
    "s_", ",", "t_", ",", "m_", ",", "\[Lambda]_", ",", "\[CapitalLambda]_", 
     ",", "\[Rho]_", ",", "aGV_", ",", "aEV_", ",", "AA_"}], "]"}], ":=", 
   RowBox[{
    FractionBox["\[Alpha]", 
     RowBox[{"4", "\[Pi]"}]], 
    RowBox[{"(", 
     FractionBox[
      RowBox[{
       RowBox[{"FFiso0", "[", 
        RowBox[{
         RowBox[{"-", "t"}], ",", "aGV", ",", "t0v", ",", "tcv", ",", 
         RowBox[{"\[Mu]p", "-", "\[Mu]n"}], ",", "nmax"}], "]"}], "-", 
       RowBox[{"FFiso0", "[", 
        RowBox[{
         RowBox[{"-", "t"}], ",", "aEV", ",", "t0v", ",", "tcv", ",", "1", 
         ",", "nmax"}], "]"}]}], 
      RowBox[{"1", "+", 
       FractionBox[
        RowBox[{"-", "t"}], 
        RowBox[{"4", 
         SuperscriptBox["M", "2"]}]]}]], ")"}], 
    RowBox[{"(", 
     RowBox[{
      RowBox[{"4", " ", 
       RowBox[{"integralF1F1x00p", "[", 
        RowBox[{
        "s", ",", "t", ",", "m", ",", "\[Lambda]", ",", "\[CapitalLambda]", 
         ",", "\[Rho]"}], "]"}]}], "-", 
      FractionBox[
       RowBox[{
        SuperscriptBox["m", "2"], " ", 
        RowBox[{"(", 
         RowBox[{
          SuperscriptBox["m", "2"], "-", 
          RowBox[{"4", " ", 
           SuperscriptBox["M", "2"]}], "+", 
          RowBox[{"3", " ", "t"}]}], ")"}], " ", 
        RowBox[{"integralF1F1x11p", "[", 
         RowBox[{
         "s", ",", "t", ",", "m", ",", "\[Lambda]", ",", "\[CapitalLambda]", 
          ",", "\[Rho]"}], "]"}]}], 
       RowBox[{
        RowBox[{"8", " ", 
         SuperscriptBox["M", "2"]}], "-", 
        RowBox[{"2", " ", "t"}]}]], "+", 
      RowBox[{
       RowBox[{"(", 
        RowBox[{
         RowBox[{
          FractionBox["1", "2"], " ", 
          RowBox[{"(", 
           RowBox[{
            SuperscriptBox["M", "2"], "-", "s"}], ")"}]}], "+", 
         RowBox[{
          SuperscriptBox["m", "2"], " ", 
          RowBox[{"(", 
           RowBox[{"1", "+", 
            FractionBox[
             RowBox[{"3", " ", 
              SuperscriptBox["M", "2"]}], 
             RowBox[{
              RowBox[{
               RowBox[{"-", "4"}], " ", 
               SuperscriptBox["M", "2"]}], "+", "t"}]]}], ")"}]}]}], ")"}], 
       " ", 
       RowBox[{"integralF1F1x12p", "[", 
        RowBox[{
        "s", ",", "t", ",", "m", ",", "\[Lambda]", ",", "\[CapitalLambda]", 
         ",", "\[Rho]"}], "]"}]}], "+", 
      FractionBox[
       RowBox[{"4", " ", 
        SuperscriptBox["m", "2"], " ", 
        SuperscriptBox["M", "2"], " ", 
        RowBox[{"integralF1F1x1p", "[", 
         RowBox[{
         "s", ",", "t", ",", "m", ",", "\[Lambda]", ",", "\[CapitalLambda]", 
          ",", "\[Rho]"}], "]"}]}], 
       RowBox[{
        RowBox[{
         RowBox[{"-", "4"}], " ", 
         SuperscriptBox["M", "2"]}], "+", "t"}]]}], ")"}]}]}], 
  ";"}], "\[IndentingNewLine]", 
 RowBox[{
  RowBox[{
   RowBox[{"FPF1F2p", "[", 
    RowBox[{
    "s_", ",", "t_", ",", "m_", ",", "\[Lambda]_", ",", "\[CapitalLambda]_", 
     ",", "\[Rho]_", ",", "aGV_", ",", "aEV_", ",", "AA_"}], "]"}], ":=", 
   RowBox[{
    FractionBox["\[Alpha]", 
     RowBox[{"4", "\[Pi]"}]], 
    RowBox[{"(", 
     FractionBox[
      RowBox[{
       RowBox[{"FFiso0", "[", 
        RowBox[{
         RowBox[{"-", "t"}], ",", "aGV", ",", "t0v", ",", "tcv", ",", 
         RowBox[{"\[Mu]p", "-", "\[Mu]n"}], ",", "nmax"}], "]"}], "-", 
       RowBox[{"FFiso0", "[", 
        RowBox[{
         RowBox[{"-", "t"}], ",", "aEV", ",", "t0v", ",", "tcv", ",", "1", 
         ",", "nmax"}], "]"}]}], 
      RowBox[{"1", "+", 
       FractionBox[
        RowBox[{"-", "t"}], 
        RowBox[{"4", 
         SuperscriptBox["M", "2"]}]]}]], ")"}], 
    RowBox[{"(", 
     RowBox[{
      RowBox[{
       RowBox[{"-", "3"}], " ", 
       RowBox[{"integralF1F1x00p", "[", 
        RowBox[{
        "s", ",", "t", ",", "m", ",", "\[Lambda]", ",", "\[CapitalLambda]", 
         ",", "\[Rho]"}], "]"}]}], "+", 
      RowBox[{
       FractionBox[
        RowBox[{
         RowBox[{"-", 
          SuperscriptBox["m", "4"]}], "+", 
         RowBox[{
          SuperscriptBox["m", "2"], " ", 
          RowBox[{"(", 
           RowBox[{
            RowBox[{"-", 
             RowBox[{"10", " ", 
              SuperscriptBox["M", "2"]}]}], "+", 
            RowBox[{"2", " ", "s"}], "+", "t"}], ")"}]}], "+", 
         RowBox[{"4", " ", "t", " ", 
          RowBox[{"(", 
           RowBox[{
            SuperscriptBox["M", "2"], "+", "s"}], ")"}]}]}], 
        RowBox[{
         RowBox[{"16", " ", 
          SuperscriptBox["M", "2"]}], "-", 
         RowBox[{"4", " ", "t"}]}]], " ", 
       RowBox[{"integralF1F1x11p", "[", 
        RowBox[{
        "s", ",", "t", ",", "m", ",", "\[Lambda]", ",", "\[CapitalLambda]", 
         ",", "\[Rho]"}], "]"}]}], "+", 
      FractionBox[
       RowBox[{
        RowBox[{"(", 
         RowBox[{
          RowBox[{
           RowBox[{"-", "8"}], " ", 
           SuperscriptBox["M", "4"]}], "-", 
          RowBox[{"s", " ", "t"}], "+", 
          RowBox[{"2", " ", 
           SuperscriptBox["m", "2"], " ", 
           RowBox[{"(", 
            RowBox[{
             RowBox[{
              RowBox[{"-", "7"}], " ", 
              SuperscriptBox["M", "2"]}], "+", "t"}], ")"}]}], "+", 
          RowBox[{
           SuperscriptBox["M", "2"], " ", 
           RowBox[{"(", 
            RowBox[{
             RowBox[{"16", " ", "s"}], "+", 
             RowBox[{"5", " ", "t"}]}], ")"}]}]}], ")"}], " ", 
        RowBox[{"integralF1F1x12p", "[", 
         RowBox[{
         "s", ",", "t", ",", "m", ",", "\[Lambda]", ",", "\[CapitalLambda]", 
          ",", "\[Rho]"}], "]"}]}], 
       RowBox[{
        RowBox[{"16", " ", 
         SuperscriptBox["M", "2"]}], "-", 
        RowBox[{"4", " ", "t"}]}]], "+", 
      FractionBox[
       RowBox[{"2", " ", 
        SuperscriptBox["M", "2"], " ", 
        RowBox[{"(", 
         RowBox[{
          RowBox[{"-", 
           SuperscriptBox["m", "2"]}], "-", 
          RowBox[{"2", " ", 
           SuperscriptBox["M", "2"]}], "+", 
          RowBox[{"2", " ", "s"}], "+", "t"}], ")"}], " ", 
        RowBox[{"integralF1F1x1p", "[", 
         RowBox[{
         "s", ",", "t", ",", "m", ",", "\[Lambda]", ",", "\[CapitalLambda]", 
          ",", "\[Rho]"}], "]"}]}], 
       RowBox[{
        RowBox[{"4", " ", 
         SuperscriptBox["M", "2"]}], "-", "t"}]], "-", 
      RowBox[{
       FractionBox["1", "2"], " ", 
       SuperscriptBox["M", "2"], " ", 
       RowBox[{"integralF1F1x22p", "[", 
        RowBox[{
        "s", ",", "t", ",", "m", ",", "\[Lambda]", ",", "\[CapitalLambda]", 
         ",", "\[Rho]"}], "]"}]}], "-", 
      RowBox[{
       SuperscriptBox["M", "2"], " ", 
       RowBox[{"integralF1F1x2p", "[", 
        RowBox[{
        "s", ",", "t", ",", "m", ",", "\[Lambda]", ",", "\[CapitalLambda]", 
         ",", "\[Rho]"}], "]"}]}]}], ")"}]}]}], 
  ";"}], "\[IndentingNewLine]", 
 RowBox[{
  RowBox[{
   RowBox[{"FP5F1F2p", "[", 
    RowBox[{
    "s_", ",", "t_", ",", "m_", ",", "\[Lambda]_", ",", "\[CapitalLambda]_", 
     ",", "\[Rho]_", ",", "aGV_", ",", "aEV_", ",", "AA_"}], "]"}], ":=", 
   RowBox[{
    FractionBox["\[Alpha]", 
     RowBox[{"4", "\[Pi]"}]], 
    RowBox[{"(", 
     FractionBox[
      RowBox[{
       RowBox[{"FFiso0", "[", 
        RowBox[{
         RowBox[{"-", "t"}], ",", "aGV", ",", "t0v", ",", "tcv", ",", 
         RowBox[{"\[Mu]p", "-", "\[Mu]n"}], ",", "nmax"}], "]"}], "-", 
       RowBox[{"FFiso0", "[", 
        RowBox[{
         RowBox[{"-", "t"}], ",", "aEV", ",", "t0v", ",", "tcv", ",", "1", 
         ",", "nmax"}], "]"}]}], 
      RowBox[{"1", "+", 
       FractionBox[
        RowBox[{"-", "t"}], 
        RowBox[{"4", 
         SuperscriptBox["M", "2"]}]]}]], ")"}], 
    RowBox[{"(", 
     RowBox[{
      RowBox[{
       RowBox[{"-", "3"}], " ", 
       RowBox[{"integralF1F1x00p", "[", 
        RowBox[{
        "s", ",", "t", ",", "m", ",", "\[Lambda]", ",", "\[CapitalLambda]", 
         ",", "\[Rho]"}], "]"}]}], "+", 
      FractionBox[
       RowBox[{
        RowBox[{"(", 
         RowBox[{
          SuperscriptBox["m", "4"], "-", 
          RowBox[{"4", " ", 
           RowBox[{"(", 
            RowBox[{
             SuperscriptBox["M", "2"], "+", "s"}], ")"}], " ", "t"}], "+", 
          RowBox[{
           SuperscriptBox["m", "2"], " ", 
           RowBox[{"(", 
            RowBox[{
             RowBox[{
              RowBox[{"-", "2"}], " ", 
              RowBox[{"(", 
               RowBox[{
                RowBox[{"7", " ", 
                 SuperscriptBox["M", "2"]}], "+", "s"}], ")"}]}], "+", 
             RowBox[{"5", " ", "t"}]}], ")"}]}]}], ")"}], " ", 
        RowBox[{"integralF1F1x11p", "[", 
         RowBox[{
         "s", ",", "t", ",", "m", ",", "\[Lambda]", ",", "\[CapitalLambda]", 
          ",", "\[Rho]"}], "]"}]}], 
       RowBox[{
        RowBox[{"16", " ", 
         SuperscriptBox["M", "2"]}], "-", 
        RowBox[{"4", " ", "t"}]}]], "+", 
      FractionBox[
       RowBox[{
        RowBox[{"(", 
         RowBox[{
          RowBox[{
           SuperscriptBox["M", "2"], " ", 
           RowBox[{"(", 
            RowBox[{
             RowBox[{"8", " ", "s"}], "-", 
             RowBox[{"3", " ", "t"}]}], ")"}]}], "-", 
          RowBox[{"5", " ", "s", " ", "t"}], "+", 
          RowBox[{
           SuperscriptBox["m", "2"], " ", 
           RowBox[{"(", 
            RowBox[{
             RowBox[{
              RowBox[{"-", "10"}], " ", 
              SuperscriptBox["M", "2"]}], "+", 
             RowBox[{"4", " ", "t"}]}], ")"}]}]}], ")"}], " ", 
        RowBox[{"integralF1F1x12p", "[", 
         RowBox[{
         "s", ",", "t", ",", "m", ",", "\[Lambda]", ",", "\[CapitalLambda]", 
          ",", "\[Rho]"}], "]"}]}], 
       RowBox[{
        RowBox[{"16", " ", 
         SuperscriptBox["M", "2"]}], "-", 
        RowBox[{"4", " ", "t"}]}]], "+", 
      FractionBox[
       RowBox[{
        RowBox[{"(", 
         RowBox[{
          RowBox[{"16", " ", 
           SuperscriptBox["M", "4"]}], "+", 
          RowBox[{
           SuperscriptBox["m", "2"], " ", "t"}], "-", 
          RowBox[{"2", " ", 
           RowBox[{"(", 
            RowBox[{
             RowBox[{"3", " ", 
              SuperscriptBox["M", "2"]}], "+", "s"}], ")"}], " ", "t"}]}], 
         ")"}], " ", 
        RowBox[{"integralF1F1x1p", "[", 
         RowBox[{
         "s", ",", "t", ",", "m", ",", "\[Lambda]", ",", "\[CapitalLambda]", 
          ",", "\[Rho]"}], "]"}]}], 
       RowBox[{
        RowBox[{"8", " ", 
         SuperscriptBox["M", "2"]}], "-", 
        RowBox[{"2", " ", "t"}]}]], "-", 
      RowBox[{
       FractionBox["1", "2"], " ", 
       SuperscriptBox["M", "2"], " ", 
       RowBox[{"integralF1F1x22p", "[", 
        RowBox[{
        "s", ",", "t", ",", "m", ",", "\[Lambda]", ",", "\[CapitalLambda]", 
         ",", "\[Rho]"}], "]"}]}], "+", 
      RowBox[{
       SuperscriptBox["M", "2"], " ", 
       RowBox[{"integralF1F1x2p", "[", 
        RowBox[{
        "s", ",", "t", ",", "m", ",", "\[Lambda]", ",", "\[CapitalLambda]", 
         ",", "\[Rho]"}], "]"}]}]}], ")"}]}]}], 
  ";"}], "\[IndentingNewLine]", 
 RowBox[{
  RowBox[{
   RowBox[{"F3F1F2p", "[", 
    RowBox[{
    "s_", ",", "t_", ",", "m_", ",", "\[Lambda]_", ",", "\[CapitalLambda]_", 
     ",", "\[Rho]_", ",", "aGV_", ",", "aEV_", ",", "AA_"}], "]"}], ":=", 
   RowBox[{
    FractionBox["\[Alpha]", 
     RowBox[{"4", "\[Pi]"}]], 
    RowBox[{"(", 
     FractionBox[
      RowBox[{
       RowBox[{"FFiso0", "[", 
        RowBox[{
         RowBox[{"-", "t"}], ",", "aGV", ",", "t0v", ",", "tcv", ",", 
         RowBox[{"\[Mu]p", "-", "\[Mu]n"}], ",", "nmax"}], "]"}], "-", 
       RowBox[{"FFiso0", "[", 
        RowBox[{
         RowBox[{"-", "t"}], ",", "aEV", ",", "t0v", ",", "tcv", ",", "1", 
         ",", "nmax"}], "]"}]}], 
      RowBox[{"1", "+", 
       FractionBox[
        RowBox[{"-", "t"}], 
        RowBox[{"4", 
         SuperscriptBox["M", "2"]}]]}]], ")"}], 
    RowBox[{"(", 
     RowBox[{
      RowBox[{
       RowBox[{"-", 
        SuperscriptBox["M", "2"]}], " ", 
       RowBox[{"integralF1F1x12p", "[", 
        RowBox[{
        "s", ",", "t", ",", "m", ",", "\[Lambda]", ",", "\[CapitalLambda]", 
         ",", "\[Rho]"}], "]"}]}], "-", 
      RowBox[{"4", " ", 
       SuperscriptBox["M", "2"], " ", 
       RowBox[{"integralF1F1x1p", "[", 
        RowBox[{
        "s", ",", "t", ",", "m", ",", "\[Lambda]", ",", "\[CapitalLambda]", 
         ",", "\[Rho]"}], "]"}]}], "-", 
      RowBox[{"2", " ", 
       SuperscriptBox["M", "2"], " ", 
       RowBox[{"integralF1F1x2p", "[", 
        RowBox[{
        "s", ",", "t", ",", "m", ",", "\[Lambda]", ",", "\[CapitalLambda]", 
         ",", "\[Rho]"}], "]"}]}]}], ")"}]}]}], 
  ";"}], "\[IndentingNewLine]", 
 RowBox[{
  RowBox[{
   RowBox[{"F35F1F2p", "[", 
    RowBox[{
    "s_", ",", "t_", ",", "m_", ",", "\[Lambda]_", ",", "\[CapitalLambda]_", 
     ",", "\[Rho]_", ",", "aGV_", ",", "aEV_", ",", "AA_"}], "]"}], ":=", 
   RowBox[{
    FractionBox["\[Alpha]", 
     RowBox[{"4", "\[Pi]"}]], 
    RowBox[{"(", 
     FractionBox[
      RowBox[{
       RowBox[{"FFiso0", "[", 
        RowBox[{
         RowBox[{"-", "t"}], ",", "aGV", ",", "t0v", ",", "tcv", ",", 
         RowBox[{"\[Mu]p", "-", "\[Mu]n"}], ",", "nmax"}], "]"}], "-", 
       RowBox[{"FFiso0", "[", 
        RowBox[{
         RowBox[{"-", "t"}], ",", "aEV", ",", "t0v", ",", "tcv", ",", "1", 
         ",", "nmax"}], "]"}]}], 
      RowBox[{"1", "+", 
       FractionBox[
        RowBox[{"-", "t"}], 
        RowBox[{"4", 
         SuperscriptBox["M", "2"]}]]}]], ")"}], 
    RowBox[{"(", 
     RowBox[{
      FractionBox[
       RowBox[{"2", " ", 
        SuperscriptBox["M", "2"], " ", 
        RowBox[{"(", 
         RowBox[{
          SuperscriptBox["m", "2"], "+", 
          RowBox[{"2", " ", "t"}]}], ")"}], " ", 
        RowBox[{"integralF1F1x11p", "[", 
         RowBox[{
         "s", ",", "t", ",", "m", ",", "\[Lambda]", ",", "\[CapitalLambda]", 
          ",", "\[Rho]"}], "]"}]}], 
       RowBox[{
        RowBox[{"4", " ", 
         SuperscriptBox["M", "2"]}], "-", "t"}]], "+", 
      FractionBox[
       RowBox[{"3", " ", 
        SuperscriptBox["M", "2"], " ", "t", " ", 
        RowBox[{"integralF1F1x12p", "[", 
         RowBox[{
         "s", ",", "t", ",", "m", ",", "\[Lambda]", ",", "\[CapitalLambda]", 
          ",", "\[Rho]"}], "]"}]}], 
       RowBox[{
        RowBox[{"4", " ", 
         SuperscriptBox["M", "2"]}], "-", "t"}]], "+", 
      FractionBox[
       RowBox[{"4", " ", 
        SuperscriptBox["M", "2"], " ", "t", " ", 
        RowBox[{"integralF1F1x1p", "[", 
         RowBox[{
         "s", ",", "t", ",", "m", ",", "\[Lambda]", ",", "\[CapitalLambda]", 
          ",", "\[Rho]"}], "]"}]}], 
       RowBox[{
        RowBox[{"4", " ", 
         SuperscriptBox["M", "2"]}], "-", "t"}]]}], ")"}]}]}], 
  ";"}], "\[IndentingNewLine]", 
 RowBox[{
  RowBox[{
   RowBox[{"GMF1FAp", "[", 
    RowBox[{
    "s_", ",", "t_", ",", "m_", ",", "\[Lambda]_", ",", "\[CapitalLambda]_", 
     ",", "\[Rho]_", ",", "aGV_", ",", "aEV_", ",", "AA_"}], "]"}], ":=", 
   RowBox[{
    FractionBox["\[Alpha]", 
     RowBox[{"4", "\[Pi]"}]], 
    RowBox[{"FFiso0", "[", 
     RowBox[{
      RowBox[{"-", "t"}], ",", "AA", ",", "t0a", ",", "tca", ",", "gA", ",", 
      "nmax"}], "]"}], 
    RowBox[{"(", 
     RowBox[{
      RowBox[{
       RowBox[{"-", "6"}], " ", 
       RowBox[{"integralF1F1x00p", "[", 
        RowBox[{
        "s", ",", "t", ",", "m", ",", "\[Lambda]", ",", "\[CapitalLambda]", 
         ",", "\[Rho]"}], "]"}]}], "-", 
      RowBox[{
       SuperscriptBox["m", "2"], " ", 
       RowBox[{"integralF1F1x11p", "[", 
        RowBox[{
        "s", ",", "t", ",", "m", ",", "\[Lambda]", ",", "\[CapitalLambda]", 
         ",", "\[Rho]"}], "]"}]}], "+", 
      RowBox[{
       RowBox[{"(", 
        RowBox[{
         RowBox[{"-", 
          SuperscriptBox["m", "2"]}], "-", 
         RowBox[{"3", " ", 
          SuperscriptBox["M", "2"]}], "+", "s"}], ")"}], " ", 
       RowBox[{"integralF1F1x12p", "[", 
        RowBox[{
        "s", ",", "t", ",", "m", ",", "\[Lambda]", ",", "\[CapitalLambda]", 
         ",", "\[Rho]"}], "]"}]}], "-", 
      RowBox[{"2", " ", 
       SuperscriptBox["M", "2"], " ", 
       RowBox[{"integralF1F1x22p", "[", 
        RowBox[{
        "s", ",", "t", ",", "m", ",", "\[Lambda]", ",", "\[CapitalLambda]", 
         ",", "\[Rho]"}], "]"}]}], "-", 
      RowBox[{"2", " ", 
       SuperscriptBox["M", "2"], " ", 
       RowBox[{"integralF1F1x2p", "[", 
        RowBox[{
        "s", ",", "t", ",", "m", ",", "\[Lambda]", ",", "\[CapitalLambda]", 
         ",", "\[Rho]"}], "]"}]}]}], ")"}]}]}], 
  ";"}], "\[IndentingNewLine]", 
 RowBox[{
  RowBox[{
   RowBox[{"FAF1FAp", "[", 
    RowBox[{
    "s_", ",", "t_", ",", "m_", ",", "\[Lambda]_", ",", "\[CapitalLambda]_", 
     ",", "\[Rho]_", ",", "aGV_", ",", "aEV_", ",", "AA_"}], "]"}], ":=", 
   RowBox[{
    FractionBox["\[Alpha]", 
     RowBox[{"4", "\[Pi]"}]], 
    RowBox[{"FFiso0", "[", 
     RowBox[{
      RowBox[{"-", "t"}], ",", "AA", ",", "t0a", ",", "tca", ",", "gA", ",", 
      "nmax"}], "]"}], 
    RowBox[{"(", 
     RowBox[{
      RowBox[{"10", " ", 
       RowBox[{"integralF1F1x00p", "[", 
        RowBox[{
        "s", ",", "t", ",", "m", ",", "\[Lambda]", ",", "\[CapitalLambda]", 
         ",", "\[Rho]"}], "]"}]}], "+", 
      RowBox[{"2", " ", 
       RowBox[{"(", 
        RowBox[{
         SuperscriptBox["m", "2"], "+", 
         SuperscriptBox["M", "2"], "-", "s"}], ")"}], " ", 
       RowBox[{"integralF1F1x0p", "[", 
        RowBox[{
        "s", ",", "t", ",", "m", ",", "\[Lambda]", ",", "\[CapitalLambda]", 
         ",", "\[Rho]"}], "]"}]}], "+", 
      RowBox[{"3", " ", 
       SuperscriptBox["m", "2"], " ", 
       RowBox[{"integralF1F1x11p", "[", 
        RowBox[{
        "s", ",", "t", ",", "m", ",", "\[Lambda]", ",", "\[CapitalLambda]", 
         ",", "\[Rho]"}], "]"}]}], "+", 
      RowBox[{"3", " ", 
       RowBox[{"(", 
        RowBox[{
         SuperscriptBox["m", "2"], "+", 
         SuperscriptBox["M", "2"], "-", "s"}], ")"}], " ", 
       RowBox[{"integralF1F1x12p", "[", 
        RowBox[{
        "s", ",", "t", ",", "m", ",", "\[Lambda]", ",", "\[CapitalLambda]", 
         ",", "\[Rho]"}], "]"}]}], "+", 
      RowBox[{"2", " ", 
       RowBox[{"(", 
        RowBox[{
         RowBox[{"2", " ", 
          SuperscriptBox["m", "2"]}], "+", 
         SuperscriptBox["M", "2"], "-", "s"}], ")"}], " ", 
       RowBox[{"integralF1F1x1p", "[", 
        RowBox[{
        "s", ",", "t", ",", "m", ",", "\[Lambda]", ",", "\[CapitalLambda]", 
         ",", "\[Rho]"}], "]"}]}], "+", 
      RowBox[{"2", " ", 
       SuperscriptBox["M", "2"], " ", 
       RowBox[{"integralF1F1x22p", "[", 
        RowBox[{
        "s", ",", "t", ",", "m", ",", "\[Lambda]", ",", "\[CapitalLambda]", 
         ",", "\[Rho]"}], "]"}]}], "+", 
      RowBox[{"2", " ", 
       RowBox[{"(", 
        RowBox[{
         SuperscriptBox["m", "2"], "+", 
         RowBox[{"2", " ", 
          SuperscriptBox["M", "2"]}], "-", "s"}], ")"}], " ", 
       RowBox[{"integralF1F1x2p", "[", 
        RowBox[{
        "s", ",", "t", ",", "m", ",", "\[Lambda]", ",", "\[CapitalLambda]", 
         ",", "\[Rho]"}], "]"}]}]}], ")"}]}]}], 
  ";"}], "\[IndentingNewLine]", 
 RowBox[{
  RowBox[{
   RowBox[{"F2F1FAp", "[", 
    RowBox[{
    "s_", ",", "t_", ",", "m_", ",", "\[Lambda]_", ",", "\[CapitalLambda]_", 
     ",", "\[Rho]_", ",", "aGV_", ",", "aEV_", ",", "AA_"}], "]"}], ":=", 
   RowBox[{
    FractionBox["\[Alpha]", 
     RowBox[{"4", "\[Pi]"}]], 
    RowBox[{"FFiso0", "[", 
     RowBox[{
      RowBox[{"-", "t"}], ",", "AA", ",", "t0a", ",", "tca", ",", "gA", ",", 
      "nmax"}], "]"}], 
    RowBox[{"(", 
     RowBox[{
      RowBox[{"-", 
       FractionBox[
        RowBox[{"4", " ", 
         SuperscriptBox["m", "2"], " ", 
         SuperscriptBox["M", "2"], " ", 
         RowBox[{"integralF1F1x11p", "[", 
          RowBox[{
          "s", ",", "t", ",", "m", ",", "\[Lambda]", ",", "\[CapitalLambda]", 
           ",", "\[Rho]"}], "]"}]}], 
        RowBox[{
         RowBox[{
          RowBox[{"-", "4"}], " ", 
          SuperscriptBox["M", "2"]}], "+", "t"}]]}], "+", 
      RowBox[{"2", " ", 
       SuperscriptBox["M", "2"], " ", 
       RowBox[{"(", 
        RowBox[{
         RowBox[{"-", "1"}], "+", 
         FractionBox[
          SuperscriptBox["m", "2"], 
          RowBox[{
           RowBox[{"4", " ", 
            SuperscriptBox["M", "2"]}], "-", "t"}]]}], ")"}], " ", 
       RowBox[{"integralF1F1x12p", "[", 
        RowBox[{
        "s", ",", "t", ",", "m", ",", "\[Lambda]", ",", "\[CapitalLambda]", 
         ",", "\[Rho]"}], "]"}]}], "-", 
      RowBox[{"2", " ", 
       SuperscriptBox["M", "2"], " ", 
       RowBox[{"integralF1F1x22p", "[", 
        RowBox[{
        "s", ",", "t", ",", "m", ",", "\[Lambda]", ",", "\[CapitalLambda]", 
         ",", "\[Rho]"}], "]"}]}], "+", 
      RowBox[{"2", " ", 
       SuperscriptBox["M", "2"], " ", 
       RowBox[{"(", 
        RowBox[{
         RowBox[{"-", "1"}], "+", 
         FractionBox[
          SuperscriptBox["m", "2"], 
          RowBox[{
           RowBox[{
            RowBox[{"-", "4"}], " ", 
            SuperscriptBox["M", "2"]}], "+", "t"}]]}], ")"}], " ", 
       RowBox[{"integralF1F1x2p", "[", 
        RowBox[{
        "s", ",", "t", ",", "m", ",", "\[Lambda]", ",", "\[CapitalLambda]", 
         ",", "\[Rho]"}], "]"}]}]}], ")"}]}]}], 
  ";"}], "\[IndentingNewLine]", 
 RowBox[{
  RowBox[{
   RowBox[{"F25F1FAp", "[", 
    RowBox[{
    "s_", ",", "t_", ",", "m_", ",", "\[Lambda]_", ",", "\[CapitalLambda]_", 
     ",", "\[Rho]_", ",", "aGV_", ",", "aEV_", ",", "AA_"}], "]"}], ":=", 
   RowBox[{
    FractionBox["\[Alpha]", 
     RowBox[{"4", "\[Pi]"}]], 
    RowBox[{"FFiso0", "[", 
     RowBox[{
      RowBox[{"-", "t"}], ",", "AA", ",", "t0a", ",", "tca", ",", "gA", ",", 
      "nmax"}], "]"}], 
    RowBox[{"(", 
     RowBox[{
      FractionBox[
       RowBox[{"4", " ", 
        SuperscriptBox["m", "2"], " ", 
        SuperscriptBox["M", "2"], " ", 
        RowBox[{"integralF1F1x11p", "[", 
         RowBox[{
         "s", ",", "t", ",", "m", ",", "\[Lambda]", ",", "\[CapitalLambda]", 
          ",", "\[Rho]"}], "]"}]}], 
       RowBox[{
        RowBox[{
         RowBox[{"-", "4"}], " ", 
         SuperscriptBox["M", "2"]}], "+", "t"}]], "+", 
      RowBox[{"2", " ", 
       SuperscriptBox["M", "2"], " ", 
       RowBox[{"(", 
        RowBox[{
         RowBox[{"-", "1"}], "+", 
         FractionBox[
          SuperscriptBox["m", "2"], 
          RowBox[{
           RowBox[{
            RowBox[{"-", "4"}], " ", 
            SuperscriptBox["M", "2"]}], "+", "t"}]]}], ")"}], " ", 
       RowBox[{"integralF1F1x12p", "[", 
        RowBox[{
        "s", ",", "t", ",", "m", ",", "\[Lambda]", ",", "\[CapitalLambda]", 
         ",", "\[Rho]"}], "]"}]}], "-", 
      RowBox[{"2", " ", 
       SuperscriptBox["M", "2"], " ", 
       RowBox[{"integralF1F1x22p", "[", 
        RowBox[{
        "s", ",", "t", ",", "m", ",", "\[Lambda]", ",", "\[CapitalLambda]", 
         ",", "\[Rho]"}], "]"}]}], "+", 
      RowBox[{"2", " ", 
       SuperscriptBox["M", "2"], " ", 
       RowBox[{"(", 
        RowBox[{
         RowBox[{"-", "1"}], "+", 
         FractionBox[
          SuperscriptBox["m", "2"], 
          RowBox[{
           RowBox[{"4", " ", 
            SuperscriptBox["M", "2"]}], "-", "t"}]]}], ")"}], " ", 
       RowBox[{"integralF1F1x2p", "[", 
        RowBox[{
        "s", ",", "t", ",", "m", ",", "\[Lambda]", ",", "\[CapitalLambda]", 
         ",", "\[Rho]"}], "]"}]}]}], ")"}]}]}], 
  ";"}], "\[IndentingNewLine]", 
 RowBox[{
  RowBox[{
   RowBox[{"FPF1FAp", "[", 
    RowBox[{
    "s_", ",", "t_", ",", "m_", ",", "\[Lambda]_", ",", "\[CapitalLambda]_", 
     ",", "\[Rho]_", ",", "aGV_", ",", "aEV_", ",", "AA_"}], "]"}], ":=", 
   RowBox[{
    FractionBox["\[Alpha]", 
     RowBox[{"4", "\[Pi]"}]], 
    RowBox[{"FFiso0", "[", 
     RowBox[{
      RowBox[{"-", "t"}], ",", "AA", ",", "t0a", ",", "tca", ",", "gA", ",", 
      "nmax"}], "]"}], 
    RowBox[{"(", 
     RowBox[{
      FractionBox[
       RowBox[{"2", " ", 
        SuperscriptBox["M", "2"], " ", 
        RowBox[{"(", 
         RowBox[{
          RowBox[{"-", 
           SuperscriptBox["m", "2"]}], "+", 
          RowBox[{"2", " ", 
           RowBox[{"(", 
            RowBox[{
             SuperscriptBox["M", "2"], "+", "s"}], ")"}]}]}], ")"}], " ", 
        RowBox[{"integralF1F1x11p", "[", 
         RowBox[{
         "s", ",", "t", ",", "m", ",", "\[Lambda]", ",", "\[CapitalLambda]", 
          ",", "\[Rho]"}], "]"}]}], 
       RowBox[{
        RowBox[{"4", " ", 
         SuperscriptBox["M", "2"]}], "-", "t"}]], "+", 
      FractionBox[
       RowBox[{
        SuperscriptBox["M", "2"], " ", 
        RowBox[{"(", 
         RowBox[{
          RowBox[{"-", 
           SuperscriptBox["m", "2"]}], "+", 
          RowBox[{"6", " ", 
           SuperscriptBox["M", "2"]}], "+", 
          RowBox[{"2", " ", "s"}], "-", "t"}], ")"}], " ", 
        RowBox[{"integralF1F1x12p", "[", 
         RowBox[{
         "s", ",", "t", ",", "m", ",", "\[Lambda]", ",", "\[CapitalLambda]", 
          ",", "\[Rho]"}], "]"}]}], 
       RowBox[{
        RowBox[{"4", " ", 
         SuperscriptBox["M", "2"]}], "-", "t"}]], "-", 
      RowBox[{"2", " ", 
       SuperscriptBox["M", "2"], " ", 
       RowBox[{"integralF1F1x1p", "[", 
        RowBox[{
        "s", ",", "t", ",", "m", ",", "\[Lambda]", ",", "\[CapitalLambda]", 
         ",", "\[Rho]"}], "]"}]}], "+", 
      RowBox[{
       SuperscriptBox["M", "2"], " ", 
       RowBox[{"integralF1F1x22p", "[", 
        RowBox[{
        "s", ",", "t", ",", "m", ",", "\[Lambda]", ",", "\[CapitalLambda]", 
         ",", "\[Rho]"}], "]"}]}], "+", 
      FractionBox[
       RowBox[{
        SuperscriptBox["M", "2"], " ", 
        RowBox[{"(", 
         RowBox[{
          SuperscriptBox["m", "2"], "-", 
          RowBox[{"6", " ", 
           SuperscriptBox["M", "2"]}], "-", 
          RowBox[{"2", " ", "s"}], "+", "t"}], ")"}], " ", 
        RowBox[{"integralF1F1x2p", "[", 
         RowBox[{
         "s", ",", "t", ",", "m", ",", "\[Lambda]", ",", "\[CapitalLambda]", 
          ",", "\[Rho]"}], "]"}]}], 
       RowBox[{
        RowBox[{"4", " ", 
         SuperscriptBox["M", "2"]}], "-", "t"}]]}], ")"}]}]}], 
  ";"}], "\[IndentingNewLine]", 
 RowBox[{
  RowBox[{
   RowBox[{"FP5F1FAp", "[", 
    RowBox[{
    "s_", ",", "t_", ",", "m_", ",", "\[Lambda]_", ",", "\[CapitalLambda]_", 
     ",", "\[Rho]_", ",", "aGV_", ",", "aEV_", ",", "AA_"}], "]"}], ":=", 
   RowBox[{
    FractionBox["\[Alpha]", 
     RowBox[{"4", "\[Pi]"}]], 
    RowBox[{"FFiso0", "[", 
     RowBox[{
      RowBox[{"-", "t"}], ",", "AA", ",", "t0a", ",", "tca", ",", "gA", ",", 
      "nmax"}], "]"}], 
    RowBox[{"(", 
     RowBox[{
      FractionBox[
       RowBox[{"2", " ", 
        SuperscriptBox["M", "2"], " ", 
        RowBox[{"(", 
         RowBox[{
          SuperscriptBox["m", "2"], "+", 
          RowBox[{"6", " ", 
           SuperscriptBox["M", "2"]}], "-", 
          RowBox[{"2", " ", 
           RowBox[{"(", 
            RowBox[{"s", "+", "t"}], ")"}]}]}], ")"}], " ", 
        RowBox[{"integralF1F1x11p", "[", 
         RowBox[{
         "s", ",", "t", ",", "m", ",", "\[Lambda]", ",", "\[CapitalLambda]", 
          ",", "\[Rho]"}], "]"}]}], 
       RowBox[{
        RowBox[{"4", " ", 
         SuperscriptBox["M", "2"]}], "-", "t"}]], "+", 
      FractionBox[
       RowBox[{
        SuperscriptBox["M", "2"], " ", 
        RowBox[{"(", 
         RowBox[{
          SuperscriptBox["m", "2"], "+", 
          RowBox[{"18", " ", 
           SuperscriptBox["M", "2"]}], "-", 
          RowBox[{"2", " ", "s"}], "-", 
          RowBox[{"5", " ", "t"}]}], ")"}], " ", 
        RowBox[{"integralF1F1x12p", "[", 
         RowBox[{
         "s", ",", "t", ",", "m", ",", "\[Lambda]", ",", "\[CapitalLambda]", 
          ",", "\[Rho]"}], "]"}]}], 
       RowBox[{
        RowBox[{"4", " ", 
         SuperscriptBox["M", "2"]}], "-", "t"}]], "+", 
      RowBox[{"2", " ", 
       SuperscriptBox["M", "2"], " ", 
       RowBox[{"integralF1F1x1p", "[", 
        RowBox[{
        "s", ",", "t", ",", "m", ",", "\[Lambda]", ",", "\[CapitalLambda]", 
         ",", "\[Rho]"}], "]"}]}], "+", 
      RowBox[{
       SuperscriptBox["M", "2"], " ", 
       RowBox[{"integralF1F1x22p", "[", 
        RowBox[{
        "s", ",", "t", ",", "m", ",", "\[Lambda]", ",", "\[CapitalLambda]", 
         ",", "\[Rho]"}], "]"}]}], "+", 
      FractionBox[
       RowBox[{
        SuperscriptBox["M", "2"], " ", 
        RowBox[{"(", 
         RowBox[{
          RowBox[{"-", 
           SuperscriptBox["m", "2"]}], "-", 
          RowBox[{"2", " ", 
           SuperscriptBox["M", "2"]}], "+", 
          RowBox[{"2", " ", "s"}], "+", "t"}], ")"}], " ", 
        RowBox[{"integralF1F1x2p", "[", 
         RowBox[{
         "s", ",", "t", ",", "m", ",", "\[Lambda]", ",", "\[CapitalLambda]", 
          ",", "\[Rho]"}], "]"}]}], 
       RowBox[{
        RowBox[{"4", " ", 
         SuperscriptBox["M", "2"]}], "-", "t"}]]}], ")"}]}]}], 
  ";"}], "\[IndentingNewLine]", 
 RowBox[{
  RowBox[{
   RowBox[{"F3F1FAp", "[", 
    RowBox[{
    "s_", ",", "t_", ",", "m_", ",", "\[Lambda]_", ",", "\[CapitalLambda]_", 
     ",", "\[Rho]_", ",", "aGV_", ",", "aEV_", ",", "AA_"}], "]"}], ":=", 
   RowBox[{
    FractionBox["\[Alpha]", 
     RowBox[{"4", "\[Pi]"}]], 
    RowBox[{"FFiso0", "[", 
     RowBox[{
      RowBox[{"-", "t"}], ",", "AA", ",", "t0a", ",", "tca", ",", "gA", ",", 
      "nmax"}], "]"}], 
    RowBox[{"(", 
     RowBox[{
      RowBox[{
       RowBox[{"-", "4"}], " ", 
       SuperscriptBox["M", "2"], " ", 
       RowBox[{"integralF1F1x11p", "[", 
        RowBox[{
        "s", ",", "t", ",", "m", ",", "\[Lambda]", ",", "\[CapitalLambda]", 
         ",", "\[Rho]"}], "]"}]}], "-", 
      RowBox[{"4", " ", 
       SuperscriptBox["M", "2"], " ", 
       RowBox[{"integralF1F1x12p", "[", 
        RowBox[{
        "s", ",", "t", ",", "m", ",", "\[Lambda]", ",", "\[CapitalLambda]", 
         ",", "\[Rho]"}], "]"}]}], "-", 
      RowBox[{"4", " ", 
       SuperscriptBox["M", "2"], " ", 
       RowBox[{"integralF1F1x1p", "[", 
        RowBox[{
        "s", ",", "t", ",", "m", ",", "\[Lambda]", ",", "\[CapitalLambda]", 
         ",", "\[Rho]"}], "]"}]}]}], ")"}]}]}], 
  ";"}], "\[IndentingNewLine]", 
 RowBox[{
  RowBox[{
   RowBox[{"F35F1FAp", "[", 
    RowBox[{
    "s_", ",", "t_", ",", "m_", ",", "\[Lambda]_", ",", "\[CapitalLambda]_", 
     ",", "\[Rho]_", ",", "aGV_", ",", "aEV_", ",", "AA_"}], "]"}], ":=", 
   RowBox[{
    FractionBox["\[Alpha]", 
     RowBox[{"4", "\[Pi]"}]], 
    RowBox[{"FFiso0", "[", 
     RowBox[{
      RowBox[{"-", "t"}], ",", "AA", ",", "t0a", ",", "tca", ",", "gA", ",", 
      "nmax"}], "]"}], 
    RowBox[{"(", 
     RowBox[{
      FractionBox[
       RowBox[{"4", " ", 
        SuperscriptBox["M", "2"], " ", "t", " ", 
        RowBox[{"integralF1F1x11p", "[", 
         RowBox[{
         "s", ",", "t", ",", "m", ",", "\[Lambda]", ",", "\[CapitalLambda]", 
          ",", "\[Rho]"}], "]"}]}], 
       RowBox[{
        RowBox[{"4", " ", 
         SuperscriptBox["M", "2"]}], "-", "t"}]], "+", 
      RowBox[{
       RowBox[{"(", 
        RowBox[{
         RowBox[{
          RowBox[{"-", "4"}], " ", 
          SuperscriptBox["M", "2"]}], "-", 
         FractionBox[
          RowBox[{"8", " ", 
           SuperscriptBox["M", "4"]}], 
          RowBox[{
           RowBox[{
            RowBox[{"-", "4"}], " ", 
            SuperscriptBox["M", "2"]}], "+", "t"}]]}], ")"}], " ", 
       RowBox[{"integralF1F1x12p", "[", 
        RowBox[{
        "s", ",", "t", ",", "m", ",", "\[Lambda]", ",", "\[CapitalLambda]", 
         ",", "\[Rho]"}], "]"}]}], "-", 
      RowBox[{"4", " ", 
       SuperscriptBox["M", "2"], " ", 
       RowBox[{"integralF1F1x1p", "[", 
        RowBox[{
        "s", ",", "t", ",", "m", ",", "\[Lambda]", ",", "\[CapitalLambda]", 
         ",", "\[Rho]"}], "]"}]}], "+", 
      FractionBox[
       RowBox[{"8", " ", 
        SuperscriptBox["M", "4"], " ", 
        RowBox[{"integralF1F1x2p", "[", 
         RowBox[{
         "s", ",", "t", ",", "m", ",", "\[Lambda]", ",", "\[CapitalLambda]", 
          ",", "\[Rho]"}], "]"}]}], 
       RowBox[{
        RowBox[{
         RowBox[{"-", "4"}], " ", 
         SuperscriptBox["M", "2"]}], "+", "t"}]]}], ")"}]}]}], 
  ";"}], "\[IndentingNewLine]", 
 RowBox[{
  RowBox[{
   RowBox[{"GMF1FPp", "[", 
    RowBox[{
    "s_", ",", "t_", ",", "m_", ",", "\[Lambda]_", ",", "\[CapitalLambda]_", 
     ",", "\[Rho]_", ",", "aGV_", ",", "aEV_", ",", "AA_"}], "]"}], ":=", 
   RowBox[{
    FractionBox["\[Alpha]", 
     RowBox[{"4", "\[Pi]"}]], 
    FractionBox[
     RowBox[{"2", 
      SuperscriptBox["M", "2"]}], 
     RowBox[{
      SuperscriptBox["m\[Pi]", "2"], "-", "t"}]], 
    RowBox[{"FFiso0", "[", 
     RowBox[{
      RowBox[{"-", "t"}], ",", "AA", ",", "t0a", ",", "tca", ",", "gA", ",", 
      "nmax"}], "]"}], 
    RowBox[{"(", 
     RowBox[{
      RowBox[{
       RowBox[{"-", "4"}], " ", 
       RowBox[{"integralF1F1x00p", "[", 
        RowBox[{
        "s", ",", "t", ",", "m", ",", "\[Lambda]", ",", "\[CapitalLambda]", 
         ",", "\[Rho]"}], "]"}]}], "-", 
      RowBox[{
       SuperscriptBox["m", "2"], " ", 
       RowBox[{"integralF1F1x11p", "[", 
        RowBox[{
        "s", ",", "t", ",", "m", ",", "\[Lambda]", ",", "\[CapitalLambda]", 
         ",", "\[Rho]"}], "]"}]}], "+", 
      RowBox[{
       RowBox[{"(", 
        RowBox[{
         RowBox[{"-", 
          FractionBox[
           SuperscriptBox["m", "2"], "2"]}], "-", 
         SuperscriptBox["M", "2"], "+", "s"}], ")"}], " ", 
       RowBox[{"integralF1F1x12p", "[", 
        RowBox[{
        "s", ",", "t", ",", "m", ",", "\[Lambda]", ",", "\[CapitalLambda]", 
         ",", "\[Rho]"}], "]"}]}], "+", 
      RowBox[{
       FractionBox["1", "2"], " ", 
       RowBox[{"(", 
        RowBox[{
         RowBox[{
          RowBox[{"-", "4"}], " ", 
          SuperscriptBox["M", "2"]}], "+", "t"}], ")"}], " ", 
       RowBox[{"integralF1F1x22p", "[", 
        RowBox[{
        "s", ",", "t", ",", "m", ",", "\[Lambda]", ",", "\[CapitalLambda]", 
         ",", "\[Rho]"}], "]"}]}]}], ")"}]}]}], 
  ";"}], "\[IndentingNewLine]", 
 RowBox[{
  RowBox[{
   RowBox[{"FAF1FPp", "[", 
    RowBox[{
    "s_", ",", "t_", ",", "m_", ",", "\[Lambda]_", ",", "\[CapitalLambda]_", 
     ",", "\[Rho]_", ",", "aGV_", ",", "aEV_", ",", "AA_"}], "]"}], ":=", 
   RowBox[{
    FractionBox["\[Alpha]", 
     RowBox[{"4", "\[Pi]"}]], 
    FractionBox[
     RowBox[{"2", 
      SuperscriptBox["M", "2"]}], 
     RowBox[{
      SuperscriptBox["m\[Pi]", "2"], "-", "t"}]], 
    RowBox[{"FFiso0", "[", 
     RowBox[{
      RowBox[{"-", "t"}], ",", "AA", ",", "t0a", ",", "tca", ",", "gA", ",", 
      "nmax"}], "]"}], 
    RowBox[{"(", 
     RowBox[{
      RowBox[{
       RowBox[{"-", 
        FractionBox["1", "2"]}], " ", 
       SuperscriptBox["m", "2"], " ", 
       RowBox[{"integralF1F1x12p", "[", 
        RowBox[{
        "s", ",", "t", ",", "m", ",", "\[Lambda]", ",", "\[CapitalLambda]", 
         ",", "\[Rho]"}], "]"}]}], "-", 
      RowBox[{
       FractionBox["1", "2"], " ", "t", " ", 
       RowBox[{"integralF1F1x22p", "[", 
        RowBox[{
        "s", ",", "t", ",", "m", ",", "\[Lambda]", ",", "\[CapitalLambda]", 
         ",", "\[Rho]"}], "]"}]}], "-", 
      RowBox[{
       SuperscriptBox["m", "2"], " ", 
       RowBox[{"integralF1F1x2p", "[", 
        RowBox[{
        "s", ",", "t", ",", "m", ",", "\[Lambda]", ",", "\[CapitalLambda]", 
         ",", "\[Rho]"}], "]"}]}]}], ")"}]}]}], 
  ";"}], "\[IndentingNewLine]", 
 RowBox[{
  RowBox[{
   RowBox[{"F2F1FPp", "[", 
    RowBox[{
    "s_", ",", "t_", ",", "m_", ",", "\[Lambda]_", ",", "\[CapitalLambda]_", 
     ",", "\[Rho]_", ",", "aGV_", ",", "aEV_", ",", "AA_"}], "]"}], ":=", 
   RowBox[{
    FractionBox["\[Alpha]", 
     RowBox[{"4", "\[Pi]"}]], 
    FractionBox[
     RowBox[{"2", 
      SuperscriptBox["M", "2"]}], 
     RowBox[{
      SuperscriptBox["m\[Pi]", "2"], "-", "t"}]], 
    RowBox[{"FFiso0", "[", 
     RowBox[{
      RowBox[{"-", "t"}], ",", "AA", ",", "t0a", ",", "tca", ",", "gA", ",", 
      "nmax"}], "]"}], 
    RowBox[{"(", 
     RowBox[{
      RowBox[{
       RowBox[{"-", "4"}], " ", 
       RowBox[{"integralF1F1x00p", "[", 
        RowBox[{
        "s", ",", "t", ",", "m", ",", "\[Lambda]", ",", "\[CapitalLambda]", 
         ",", "\[Rho]"}], "]"}]}], "+", 
      RowBox[{
       RowBox[{"(", 
        RowBox[{
         RowBox[{"-", 
          SuperscriptBox["m", "2"]}], "+", 
         FractionBox[
          SuperscriptBox["m", "4"], 
          RowBox[{
           RowBox[{
            RowBox[{"-", "4"}], " ", 
            SuperscriptBox["M", "2"]}], "+", "t"}]]}], ")"}], " ", 
       RowBox[{"integralF1F1x11p", "[", 
        RowBox[{
        "s", ",", "t", ",", "m", ",", "\[Lambda]", ",", "\[CapitalLambda]", 
         ",", "\[Rho]"}], "]"}]}], "+", 
      RowBox[{
       RowBox[{"(", 
        RowBox[{"s", "+", 
         RowBox[{
          SuperscriptBox["M", "2"], " ", 
          RowBox[{"(", 
           RowBox[{
            RowBox[{"-", "1"}], "+", 
            FractionBox[
             RowBox[{"2", " ", 
              SuperscriptBox["m", "2"]}], 
             RowBox[{
              RowBox[{
               RowBox[{"-", "4"}], " ", 
               SuperscriptBox["M", "2"]}], "+", "t"}]]}], ")"}]}]}], ")"}], 
       " ", 
       RowBox[{"integralF1F1x12p", "[", 
        RowBox[{
        "s", ",", "t", ",", "m", ",", "\[Lambda]", ",", "\[CapitalLambda]", 
         ",", "\[Rho]"}], "]"}]}], "-", 
      RowBox[{"2", " ", 
       SuperscriptBox["M", "2"], " ", 
       RowBox[{"integralF1F1x22p", "[", 
        RowBox[{
        "s", ",", "t", ",", "m", ",", "\[Lambda]", ",", "\[CapitalLambda]", 
         ",", "\[Rho]"}], "]"}]}]}], ")"}]}]}], 
  ";"}], "\[IndentingNewLine]", 
 RowBox[{
  RowBox[{
   RowBox[{"F25F1FPp", "[", 
    RowBox[{
    "s_", ",", "t_", ",", "m_", ",", "\[Lambda]_", ",", "\[CapitalLambda]_", 
     ",", "\[Rho]_", ",", "aGV_", ",", "aEV_", ",", "AA_"}], "]"}], ":=", 
   RowBox[{
    FractionBox["\[Alpha]", 
     RowBox[{"4", "\[Pi]"}]], 
    FractionBox[
     RowBox[{"2", 
      SuperscriptBox["M", "2"]}], 
     RowBox[{
      SuperscriptBox["m\[Pi]", "2"], "-", "t"}]], 
    RowBox[{"FFiso0", "[", 
     RowBox[{
      RowBox[{"-", "t"}], ",", "AA", ",", "t0a", ",", "tca", ",", "gA", ",", 
      "nmax"}], "]"}], 
    RowBox[{"(", 
     RowBox[{
      RowBox[{
       RowBox[{"-", "4"}], " ", 
       RowBox[{"integralF1F1x00p", "[", 
        RowBox[{
        "s", ",", "t", ",", "m", ",", "\[Lambda]", ",", "\[CapitalLambda]", 
         ",", "\[Rho]"}], "]"}]}], "+", 
      RowBox[{
       RowBox[{"(", 
        RowBox[{
         RowBox[{"-", 
          SuperscriptBox["m", "2"]}], "+", 
         FractionBox[
          SuperscriptBox["m", "4"], 
          RowBox[{
           RowBox[{"4", " ", 
            SuperscriptBox["M", "2"]}], "-", "t"}]]}], ")"}], " ", 
       RowBox[{"integralF1F1x11p", "[", 
        RowBox[{
        "s", ",", "t", ",", "m", ",", "\[Lambda]", ",", "\[CapitalLambda]", 
         ",", "\[Rho]"}], "]"}]}], "+", 
      RowBox[{
       RowBox[{"(", 
        RowBox[{
         RowBox[{"-", 
          SuperscriptBox["M", "2"]}], "+", "s", "+", 
         RowBox[{
          SuperscriptBox["m", "2"], " ", 
          RowBox[{"(", 
           RowBox[{
            RowBox[{"-", "2"}], "-", 
            FractionBox[
             RowBox[{"2", " ", 
              SuperscriptBox["M", "2"]}], 
             RowBox[{
              RowBox[{
               RowBox[{"-", "4"}], " ", 
               SuperscriptBox["M", "2"]}], "+", "t"}]]}], ")"}]}]}], ")"}], 
       " ", 
       RowBox[{"integralF1F1x12p", "[", 
        RowBox[{
        "s", ",", "t", ",", "m", ",", "\[Lambda]", ",", "\[CapitalLambda]", 
         ",", "\[Rho]"}], "]"}]}], "-", 
      RowBox[{"2", " ", 
       SuperscriptBox["m", "2"], " ", 
       RowBox[{"integralF1F1x1p", "[", 
        RowBox[{
        "s", ",", "t", ",", "m", ",", "\[Lambda]", ",", "\[CapitalLambda]", 
         ",", "\[Rho]"}], "]"}]}], "-", 
      RowBox[{"2", " ", 
       SuperscriptBox["M", "2"], " ", 
       RowBox[{"integralF1F1x22p", "[", 
        RowBox[{
        "s", ",", "t", ",", "m", ",", "\[Lambda]", ",", "\[CapitalLambda]", 
         ",", "\[Rho]"}], "]"}]}]}], ")"}]}]}], 
  ";"}], "\[IndentingNewLine]", 
 RowBox[{
  RowBox[{
   RowBox[{"FPF1FPp", "[", 
    RowBox[{
    "s_", ",", "t_", ",", "m_", ",", "\[Lambda]_", ",", "\[CapitalLambda]_", 
     ",", "\[Rho]_", ",", "aGV_", ",", "aEV_", ",", "AA_"}], "]"}], ":=", 
   RowBox[{
    FractionBox["\[Alpha]", 
     RowBox[{"4", "\[Pi]"}]], 
    FractionBox[
     RowBox[{"2", 
      SuperscriptBox["M", "2"]}], 
     RowBox[{
      SuperscriptBox["m\[Pi]", "2"], "-", "t"}]], 
    RowBox[{"FFiso0", "[", 
     RowBox[{
      RowBox[{"-", "t"}], ",", "AA", ",", "t0a", ",", "tca", ",", "gA", ",", 
      "nmax"}], "]"}], 
    RowBox[{"(", 
     RowBox[{
      RowBox[{"4", " ", 
       RowBox[{"integralF1F1x00p", "[", 
        RowBox[{
        "s", ",", "t", ",", "m", ",", "\[Lambda]", ",", "\[CapitalLambda]", 
         ",", "\[Rho]"}], "]"}]}], "+", 
      RowBox[{"2", " ", 
       RowBox[{"(", 
        RowBox[{
         SuperscriptBox["m", "2"], "+", 
         SuperscriptBox["M", "2"], "-", "s"}], ")"}], " ", 
       RowBox[{"integralF1F1x0p", "[", 
        RowBox[{
        "s", ",", "t", ",", "m", ",", "\[Lambda]", ",", "\[CapitalLambda]", 
         ",", "\[Rho]"}], "]"}]}], "+", 
      FractionBox[
       RowBox[{
        SuperscriptBox["m", "2"], " ", 
        RowBox[{"(", 
         RowBox[{
          SuperscriptBox["m", "2"], "+", 
          RowBox[{"10", " ", 
           SuperscriptBox["M", "2"]}], "-", 
          RowBox[{"2", " ", "s"}], "-", 
          RowBox[{"3", " ", "t"}]}], ")"}], " ", 
        RowBox[{"integralF1F1x11p", "[", 
         RowBox[{
         "s", ",", "t", ",", "m", ",", "\[Lambda]", ",", "\[CapitalLambda]", 
          ",", "\[Rho]"}], "]"}]}], 
       RowBox[{
        RowBox[{"8", " ", 
         SuperscriptBox["M", "2"]}], "-", 
        RowBox[{"2", " ", "t"}]}]], "+", 
      RowBox[{
       FractionBox[
        RowBox[{
         RowBox[{"2", " ", 
          SuperscriptBox["m", "2"], " ", 
          RowBox[{"(", 
           RowBox[{
            RowBox[{"5", " ", 
             SuperscriptBox["M", "2"]}], "-", "t"}], ")"}]}], "+", 
         RowBox[{"16", " ", 
          SuperscriptBox["M", "4"]}], "-", 
         RowBox[{
          SuperscriptBox["M", "2"], " ", 
          RowBox[{"(", 
           RowBox[{
            RowBox[{"8", " ", "s"}], "+", 
            RowBox[{"5", " ", "t"}]}], ")"}]}], "+", 
         RowBox[{"s", " ", "t"}]}], 
        RowBox[{
         RowBox[{"8", " ", 
          SuperscriptBox["M", "2"]}], "-", 
         RowBox[{"2", " ", "t"}]}]], 
       RowBox[{"integralF1F1x12p", "[", 
        RowBox[{
        "s", ",", "t", ",", "m", ",", "\[Lambda]", ",", "\[CapitalLambda]", 
         ",", "\[Rho]"}], "]"}]}], "+", 
      RowBox[{"3", " ", 
       SuperscriptBox["m", "2"], " ", 
       RowBox[{"integralF1F1x1p", "[", 
        RowBox[{
        "s", ",", "t", ",", "m", ",", "\[Lambda]", ",", "\[CapitalLambda]", 
         ",", "\[Rho]"}], "]"}]}], "+", 
      RowBox[{"2", " ", 
       SuperscriptBox["M", "2"], " ", 
       RowBox[{"integralF1F1x22p", "[", 
        RowBox[{
        "s", ",", "t", ",", "m", ",", "\[Lambda]", ",", "\[CapitalLambda]", 
         ",", "\[Rho]"}], "]"}]}], "+", 
      RowBox[{"2", " ", 
       RowBox[{"(", 
        RowBox[{
         SuperscriptBox["m", "2"], "+", 
         SuperscriptBox["M", "2"], "-", "s"}], ")"}], " ", 
       RowBox[{"integralF1F1x2p", "[", 
        RowBox[{
        "s", ",", "t", ",", "m", ",", "\[Lambda]", ",", "\[CapitalLambda]", 
         ",", "\[Rho]"}], "]"}]}]}], ")"}]}]}], 
  ";"}], "\[IndentingNewLine]", 
 RowBox[{
  RowBox[{
   RowBox[{"FP5F1FPp", "[", 
    RowBox[{
    "s_", ",", "t_", ",", "m_", ",", "\[Lambda]_", ",", "\[CapitalLambda]_", 
     ",", "\[Rho]_", ",", "aGV_", ",", "aEV_", ",", "AA_"}], "]"}], ":=", 
   RowBox[{
    FractionBox["\[Alpha]", 
     RowBox[{"4", "\[Pi]"}]], 
    FractionBox[
     RowBox[{"2", 
      SuperscriptBox["M", "2"]}], 
     RowBox[{
      SuperscriptBox["m\[Pi]", "2"], "-", "t"}]], 
    RowBox[{"FFiso0", "[", 
     RowBox[{
      RowBox[{"-", "t"}], ",", "AA", ",", "t0a", ",", "tca", ",", "gA", ",", 
      "nmax"}], "]"}], 
    RowBox[{"(", 
     RowBox[{
      FractionBox[
       RowBox[{
        SuperscriptBox["m", "2"], " ", 
        RowBox[{"(", 
         RowBox[{
          RowBox[{"-", 
           SuperscriptBox["m", "2"]}], "-", 
          RowBox[{"2", " ", 
           SuperscriptBox["M", "2"]}], "+", 
          RowBox[{"2", " ", "s"}], "+", "t"}], ")"}], " ", 
        RowBox[{"integralF1F1x11p", "[", 
         RowBox[{
         "s", ",", "t", ",", "m", ",", "\[Lambda]", ",", "\[CapitalLambda]", 
          ",", "\[Rho]"}], "]"}]}], 
       RowBox[{
        RowBox[{"8", " ", 
         SuperscriptBox["M", "2"]}], "-", 
        RowBox[{"2", " ", "t"}]}]], "+", 
      FractionBox[
       RowBox[{
        RowBox[{"(", 
         RowBox[{
          RowBox[{
           RowBox[{"-", "2"}], " ", 
           SuperscriptBox["m", "2"], " ", 
           SuperscriptBox["M", "2"]}], "+", 
          RowBox[{"8", " ", 
           SuperscriptBox["M", "4"]}], "-", 
          RowBox[{
           SuperscriptBox["M", "2"], " ", "t"}], "+", 
          RowBox[{"s", " ", "t"}]}], ")"}], " ", 
        RowBox[{"integralF1F1x12p", "[", 
         RowBox[{
         "s", ",", "t", ",", "m", ",", "\[Lambda]", ",", "\[CapitalLambda]", 
          ",", "\[Rho]"}], "]"}]}], 
       RowBox[{
        RowBox[{"8", " ", 
         SuperscriptBox["M", "2"]}], "-", 
        RowBox[{"2", " ", "t"}]}]], "-", 
      RowBox[{"2", " ", 
       SuperscriptBox["M", "2"], " ", 
       RowBox[{"integralF1F1x2p", "[", 
        RowBox[{
        "s", ",", "t", ",", "m", ",", "\[Lambda]", ",", "\[CapitalLambda]", 
         ",", "\[Rho]"}], "]"}]}]}], ")"}]}]}], 
  ";"}], "\[IndentingNewLine]", 
 RowBox[{
  RowBox[{
   RowBox[{"F3F1FPp", "[", 
    RowBox[{
    "s_", ",", "t_", ",", "m_", ",", "\[Lambda]_", ",", "\[CapitalLambda]_", 
     ",", "\[Rho]_", ",", "aGV_", ",", "aEV_", ",", "AA_"}], "]"}], ":=", 
   RowBox[{
    FractionBox["\[Alpha]", 
     RowBox[{"4", "\[Pi]"}]], 
    FractionBox[
     RowBox[{"2", 
      SuperscriptBox["M", "2"]}], 
     RowBox[{
      SuperscriptBox["m\[Pi]", "2"], "-", "t"}]], 
    RowBox[{"FFiso0", "[", 
     RowBox[{
      RowBox[{"-", "t"}], ",", "AA", ",", "t0a", ",", "tca", ",", "gA", ",", 
      "nmax"}], "]"}], 
    RowBox[{"(", 
     RowBox[{
      RowBox[{
       RowBox[{"-", "2"}], " ", 
       SuperscriptBox["M", "2"], " ", 
       RowBox[{"integralF1F1x12p", "[", 
        RowBox[{
        "s", ",", "t", ",", "m", ",", "\[Lambda]", ",", "\[CapitalLambda]", 
         ",", "\[Rho]"}], "]"}]}], "+", 
      RowBox[{"4", " ", 
       SuperscriptBox["M", "2"], " ", 
       RowBox[{"integralF1F1x2p", "[", 
        RowBox[{
        "s", ",", "t", ",", "m", ",", "\[Lambda]", ",", "\[CapitalLambda]", 
         ",", "\[Rho]"}], "]"}]}]}], ")"}]}]}], 
  ";"}], "\[IndentingNewLine]", 
 RowBox[{
  RowBox[{
   RowBox[{"F35F1FPp", "[", 
    RowBox[{
    "s_", ",", "t_", ",", "m_", ",", "\[Lambda]_", ",", "\[CapitalLambda]_", 
     ",", "\[Rho]_", ",", "aGV_", ",", "aEV_", ",", "AA_"}], "]"}], ":=", 
   RowBox[{
    FractionBox["\[Alpha]", 
     RowBox[{"4", "\[Pi]"}]], 
    FractionBox[
     RowBox[{"2", 
      SuperscriptBox["M", "2"]}], 
     RowBox[{
      SuperscriptBox["m\[Pi]", "2"], "-", "t"}]], 
    RowBox[{"FFiso0", "[", 
     RowBox[{
      RowBox[{"-", "t"}], ",", "AA", ",", "t0a", ",", "tca", ",", "gA", ",", 
      "nmax"}], "]"}], 
    RowBox[{"(", 
     RowBox[{
      FractionBox[
       RowBox[{"4", " ", 
        SuperscriptBox["m", "2"], " ", 
        SuperscriptBox["M", "2"], " ", 
        RowBox[{"integralF1F1x11p", "[", 
         RowBox[{
         "s", ",", "t", ",", "m", ",", "\[Lambda]", ",", "\[CapitalLambda]", 
          ",", "\[Rho]"}], "]"}]}], 
       RowBox[{
        RowBox[{
         RowBox[{"-", "4"}], " ", 
         SuperscriptBox["M", "2"]}], "+", "t"}]], "-", 
      FractionBox[
       RowBox[{"2", " ", 
        SuperscriptBox["M", "2"], " ", "t", " ", 
        RowBox[{"integralF1F1x12p", "[", 
         RowBox[{
         "s", ",", "t", ",", "m", ",", "\[Lambda]", ",", "\[CapitalLambda]", 
          ",", "\[Rho]"}], "]"}]}], 
       RowBox[{
        RowBox[{"4", " ", 
         SuperscriptBox["M", "2"]}], "-", "t"}]]}], ")"}]}]}], 
  ";"}], "\[IndentingNewLine]", 
 RowBox[{
  RowBox[{
   RowBox[{"GMF2F1p", "[", 
    RowBox[{
    "s_", ",", "t_", ",", "m_", ",", "\[Lambda]_", ",", "\[CapitalLambda]_", 
     ",", "\[Rho]_", ",", "aGV_", ",", "aEV_", ",", "AA_"}], "]"}], ":=", 
   RowBox[{
    FractionBox["\[Alpha]", 
     RowBox[{"4", "\[Pi]"}]], 
    RowBox[{"(", 
     FractionBox[
      RowBox[{
       RowBox[{"FFiso0", "[", 
        RowBox[{
         RowBox[{"-", "t"}], ",", "aGV", ",", "t0v", ",", "tcv", ",", 
         RowBox[{"\[Mu]p", "-", "\[Mu]n"}], ",", "nmax"}], "]"}], "-", 
       RowBox[{"FFiso0", "[", 
        RowBox[{
         RowBox[{"-", "t"}], ",", "aEV", ",", "t0v", ",", "tcv", ",", "1", 
         ",", "nmax"}], "]"}]}], 
      RowBox[{"1", "+", 
       FractionBox[
        RowBox[{"-", "t"}], 
        RowBox[{"4", 
         SuperscriptBox["M", "2"]}]]}]], ")"}], 
    RowBox[{"(", 
     RowBox[{
      RowBox[{"7", " ", 
       RowBox[{"integralF2F1x00p", "[", 
        RowBox[{
        "s", ",", "t", ",", "m", ",", "\[Lambda]", ",", "\[CapitalLambda]", 
         ",", "\[Rho]"}], "]"}]}], "+", 
      RowBox[{"3", " ", 
       RowBox[{"integralF2F1x100p", "[", 
        RowBox[{
        "s", ",", "t", ",", "m", ",", "\[Lambda]", ",", "\[CapitalLambda]", 
         ",", "\[Rho]"}], "]"}]}], "+", 
      RowBox[{
       FractionBox["1", "2"], " ", 
       SuperscriptBox["m", "2"], " ", 
       RowBox[{"integralF2F1x111p", "[", 
        RowBox[{
        "s", ",", "t", ",", "m", ",", "\[Lambda]", ",", "\[CapitalLambda]", 
         ",", "\[Rho]"}], "]"}]}], "-", 
      RowBox[{
       FractionBox["1", "2"], " ", 
       RowBox[{"(", 
        RowBox[{"s", "-", 
         SuperscriptBox["M", "2"]}], ")"}], 
       RowBox[{"integralF2F1x112p", "[", 
        RowBox[{
        "s", ",", "t", ",", "m", ",", "\[Lambda]", ",", "\[CapitalLambda]", 
         ",", "\[Rho]"}], "]"}]}], "+", 
      RowBox[{
       FractionBox["3", "2"], " ", 
       SuperscriptBox["m", "2"], " ", 
       RowBox[{"integralF2F1x11p", "[", 
        RowBox[{
        "s", ",", "t", ",", "m", ",", "\[Lambda]", ",", "\[CapitalLambda]", 
         ",", "\[Rho]"}], "]"}]}], "+", 
      RowBox[{
       FractionBox["1", "2"], " ", 
       RowBox[{"(", 
        RowBox[{
         RowBox[{"-", 
          SuperscriptBox["m", "2"]}], "+", "s"}], ")"}], " ", 
       RowBox[{"integralF2F1x122p", "[", 
        RowBox[{
        "s", ",", "t", ",", "m", ",", "\[Lambda]", ",", "\[CapitalLambda]", 
         ",", "\[Rho]"}], "]"}]}], "+", 
      RowBox[{
       FractionBox["1", "2"], " ", 
       RowBox[{"(", 
        RowBox[{
         SuperscriptBox["m", "2"], "+", 
         SuperscriptBox["M", "2"], "-", 
         RowBox[{"3", " ", "s"}]}], ")"}], " ", 
       RowBox[{"integralF2F1x12p", "[", 
        RowBox[{
        "s", ",", "t", ",", "m", ",", "\[Lambda]", ",", "\[CapitalLambda]", 
         ",", "\[Rho]"}], "]"}]}], "-", 
      RowBox[{"3", " ", 
       RowBox[{"integralF2F1x200p", "[", 
        RowBox[{
        "s", ",", "t", ",", "m", ",", "\[Lambda]", ",", "\[CapitalLambda]", 
         ",", "\[Rho]"}], "]"}]}], "-", 
      RowBox[{
       FractionBox["1", "2"], " ", 
       SuperscriptBox["M", "2"], " ", 
       RowBox[{"integralF2F1x222p", "[", 
        RowBox[{
        "s", ",", "t", ",", "m", ",", "\[Lambda]", ",", "\[CapitalLambda]", 
         ",", "\[Rho]"}], "]"}]}], "+", 
      RowBox[{
       FractionBox["1", "2"], " ", 
       RowBox[{"(", 
        RowBox[{
         RowBox[{"-", 
          SuperscriptBox["m", "2"]}], "+", 
         SuperscriptBox["M", "2"], "+", "s"}], ")"}], " ", 
       RowBox[{"integralF2F1x22p", "[", 
        RowBox[{
        "s", ",", "t", ",", "m", ",", "\[Lambda]", ",", "\[CapitalLambda]", 
         ",", "\[Rho]"}], "]"}]}]}], ")"}]}]}], 
  ";"}], "\[IndentingNewLine]", 
 RowBox[{
  RowBox[{
   RowBox[{"FAF2F1p", "[", 
    RowBox[{
    "s_", ",", "t_", ",", "m_", ",", "\[Lambda]_", ",", "\[CapitalLambda]_", 
     ",", "\[Rho]_", ",", "aGV_", ",", "aEV_", ",", "AA_"}], "]"}], ":=", 
   RowBox[{
    FractionBox["\[Alpha]", 
     RowBox[{"4", "\[Pi]"}]], 
    RowBox[{"(", 
     FractionBox[
      RowBox[{
       RowBox[{"FFiso0", "[", 
        RowBox[{
         RowBox[{"-", "t"}], ",", "aGV", ",", "t0v", ",", "tcv", ",", 
         RowBox[{"\[Mu]p", "-", "\[Mu]n"}], ",", "nmax"}], "]"}], "-", 
       RowBox[{"FFiso0", "[", 
        RowBox[{
         RowBox[{"-", "t"}], ",", "aEV", ",", "t0v", ",", "tcv", ",", "1", 
         ",", "nmax"}], "]"}]}], 
      RowBox[{"1", "+", 
       FractionBox[
        RowBox[{"-", "t"}], 
        RowBox[{"4", 
         SuperscriptBox["M", "2"]}]]}]], ")"}], 
    RowBox[{"(", 
     RowBox[{
      RowBox[{
       RowBox[{"-", "2"}], " ", 
       RowBox[{"integralF2F1x00p", "[", 
        RowBox[{
        "s", ",", "t", ",", "m", ",", "\[Lambda]", ",", "\[CapitalLambda]", 
         ",", "\[Rho]"}], "]"}]}], "+", 
      RowBox[{
       SuperscriptBox["m", "2"], " ", 
       RowBox[{"integralF2F1x112p", "[", 
        RowBox[{
        "s", ",", "t", ",", "m", ",", "\[Lambda]", ",", "\[CapitalLambda]", 
         ",", "\[Rho]"}], "]"}]}], "-", 
      RowBox[{
       FractionBox["1", "2"], " ", 
       SuperscriptBox["m", "2"], " ", 
       RowBox[{"integralF2F1x11p", "[", 
        RowBox[{
        "s", ",", "t", ",", "m", ",", "\[Lambda]", ",", "\[CapitalLambda]", 
         ",", "\[Rho]"}], "]"}]}], "+", 
      RowBox[{
       RowBox[{"(", 
        RowBox[{
         SuperscriptBox["m", "2"], "+", 
         SuperscriptBox["M", "2"], "-", "s"}], ")"}], " ", 
       RowBox[{"integralF2F1x122p", "[", 
        RowBox[{
        "s", ",", "t", ",", "m", ",", "\[Lambda]", ",", "\[CapitalLambda]", 
         ",", "\[Rho]"}], "]"}]}], "+", 
      RowBox[{"6", " ", 
       RowBox[{"integralF2F1x200p", "[", 
        RowBox[{
        "s", ",", "t", ",", "m", ",", "\[Lambda]", ",", "\[CapitalLambda]", 
         ",", "\[Rho]"}], "]"}]}], "+", 
      RowBox[{
       SuperscriptBox["M", "2"], " ", 
       RowBox[{"integralF2F1x222p", "[", 
        RowBox[{
        "s", ",", "t", ",", "m", ",", "\[Lambda]", ",", "\[CapitalLambda]", 
         ",", "\[Rho]"}], "]"}]}]}], ")"}]}]}], 
  ";"}], "\[IndentingNewLine]", 
 RowBox[{
  RowBox[{
   RowBox[{"F2F2F1p", "[", 
    RowBox[{
    "s_", ",", "t_", ",", "m_", ",", "\[Lambda]_", ",", "\[CapitalLambda]_", 
     ",", "\[Rho]_", ",", "aGV_", ",", "aEV_", ",", "AA_"}], "]"}], ":=", 
   RowBox[{
    FractionBox["\[Alpha]", 
     RowBox[{"4", "\[Pi]"}]], 
    RowBox[{"(", 
     FractionBox[
      RowBox[{
       RowBox[{"FFiso0", "[", 
        RowBox[{
         RowBox[{"-", "t"}], ",", "aGV", ",", "t0v", ",", "tcv", ",", 
         RowBox[{"\[Mu]p", "-", "\[Mu]n"}], ",", "nmax"}], "]"}], "-", 
       RowBox[{"FFiso0", "[", 
        RowBox[{
         RowBox[{"-", "t"}], ",", "aEV", ",", "t0v", ",", "tcv", ",", "1", 
         ",", "nmax"}], "]"}]}], 
      RowBox[{"1", "+", 
       FractionBox[
        RowBox[{"-", "t"}], 
        RowBox[{"4", 
         SuperscriptBox["M", "2"]}]]}]], ")"}], 
    RowBox[{"(", 
     RowBox[{
      RowBox[{
       RowBox[{"(", 
        RowBox[{"7", "+", 
         FractionBox[
          RowBox[{"3", " ", 
           SuperscriptBox["m", "2"]}], 
          RowBox[{
           RowBox[{
            RowBox[{"-", "4"}], " ", 
            SuperscriptBox["M", "2"]}], "+", "t"}]]}], ")"}], " ", 
       RowBox[{"integralF2F1x00p", "[", 
        RowBox[{
        "s", ",", "t", ",", "m", ",", "\[Lambda]", ",", "\[CapitalLambda]", 
         ",", "\[Rho]"}], "]"}]}], "+", 
      RowBox[{
       RowBox[{"(", 
        RowBox[{"3", "-", 
         FractionBox[
          RowBox[{"9", " ", 
           SuperscriptBox["m", "2"]}], 
          RowBox[{
           RowBox[{
            RowBox[{"-", "4"}], " ", 
            SuperscriptBox["M", "2"]}], "+", "t"}]]}], ")"}], " ", 
       RowBox[{"integralF2F1x100p", "[", 
        RowBox[{
        "s", ",", "t", ",", "m", ",", "\[Lambda]", ",", "\[CapitalLambda]", 
         ",", "\[Rho]"}], "]"}]}], "+", 
      RowBox[{
       FractionBox["1", "2"], " ", 
       SuperscriptBox["m", "2"], " ", 
       RowBox[{"(", 
        RowBox[{"1", "-", 
         FractionBox[
          RowBox[{"3", " ", 
           SuperscriptBox["m", "2"]}], 
          RowBox[{
           RowBox[{
            RowBox[{"-", "4"}], " ", 
            SuperscriptBox["M", "2"]}], "+", "t"}]]}], ")"}], " ", 
       RowBox[{"integralF2F1x111p", "[", 
        RowBox[{
        "s", ",", "t", ",", "m", ",", "\[Lambda]", ",", "\[CapitalLambda]", 
         ",", "\[Rho]"}], "]"}]}], "+", 
      RowBox[{
       FractionBox["1", "2"], " ", 
       RowBox[{"(", 
        RowBox[{
         RowBox[{"3", " ", 
          SuperscriptBox["m", "2"]}], "+", 
         SuperscriptBox["M", "2"], "-", "s", "-", 
         FractionBox[
          RowBox[{"3", " ", 
           SuperscriptBox["m", "2"], " ", 
           RowBox[{"(", 
            RowBox[{
             SuperscriptBox["m", "2"], "+", 
             SuperscriptBox["M", "2"], "-", "s"}], ")"}]}], 
          RowBox[{
           RowBox[{
            RowBox[{"-", "4"}], " ", 
            SuperscriptBox["M", "2"]}], "+", "t"}]]}], ")"}], " ", 
       RowBox[{"integralF2F1x112p", "[", 
        RowBox[{
        "s", ",", "t", ",", "m", ",", "\[Lambda]", ",", "\[CapitalLambda]", 
         ",", "\[Rho]"}], "]"}]}], "+", 
      FractionBox[
       RowBox[{
        SuperscriptBox["m", "2"], " ", 
        RowBox[{"(", 
         RowBox[{
          SuperscriptBox["m", "2"], "+", 
          RowBox[{"7", " ", 
           SuperscriptBox["M", "2"]}], "-", "s", "-", "t"}], ")"}], " ", 
        RowBox[{"integralF2F1x11p", "[", 
         RowBox[{
         "s", ",", "t", ",", "m", ",", "\[Lambda]", ",", "\[CapitalLambda]", 
          ",", "\[Rho]"}], "]"}]}], 
       RowBox[{
        RowBox[{"4", " ", 
         SuperscriptBox["M", "2"]}], "-", "t"}]], "+", 
      RowBox[{
       RowBox[{"(", 
        RowBox[{
         FractionBox[
          RowBox[{"3", " ", 
           SuperscriptBox["M", "2"]}], "2"], "-", "s", "+", 
         RowBox[{
          SuperscriptBox["m", "2"], " ", 
          RowBox[{"(", 
           RowBox[{"1", "+", 
            FractionBox[
             RowBox[{"3", " ", 
              SuperscriptBox["M", "2"]}], 
             RowBox[{
              RowBox[{"8", " ", 
               SuperscriptBox["M", "2"]}], "-", 
              RowBox[{"2", " ", "t"}]}]]}], ")"}]}]}], ")"}], " ", 
       RowBox[{"integralF2F1x122p", "[", 
        RowBox[{
        "s", ",", "t", ",", "m", ",", "\[Lambda]", ",", "\[CapitalLambda]", 
         ",", "\[Rho]"}], "]"}]}], "+", 
      RowBox[{
       FractionBox["1", "2"], " ", 
       RowBox[{"(", 
        RowBox[{
         RowBox[{"3", " ", 
          SuperscriptBox["m", "2"]}], "+", 
         SuperscriptBox["M", "2"], "-", 
         RowBox[{"3", " ", "s"}], "+", 
         FractionBox[
          RowBox[{
           SuperscriptBox["m", "2"], " ", 
           RowBox[{"(", 
            RowBox[{
             SuperscriptBox["m", "2"], "-", 
             RowBox[{"5", " ", 
              SuperscriptBox["M", "2"]}], "-", "s"}], ")"}]}], 
          RowBox[{
           RowBox[{
            RowBox[{"-", "4"}], " ", 
            SuperscriptBox["M", "2"]}], "+", "t"}]]}], ")"}], " ", 
       RowBox[{"integralF2F1x12p", "[", 
        RowBox[{
        "s", ",", "t", ",", "m", ",", "\[Lambda]", ",", "\[CapitalLambda]", 
         ",", "\[Rho]"}], "]"}]}], "+", 
      RowBox[{"6", " ", 
       RowBox[{"integralF2F1x200p", "[", 
        RowBox[{
        "s", ",", "t", ",", "m", ",", "\[Lambda]", ",", "\[CapitalLambda]", 
         ",", "\[Rho]"}], "]"}]}], "+", 
      RowBox[{
       SuperscriptBox["M", "2"], " ", 
       RowBox[{"integralF2F1x222p", "[", 
        RowBox[{
        "s", ",", "t", ",", "m", ",", "\[Lambda]", ",", "\[CapitalLambda]", 
         ",", "\[Rho]"}], "]"}]}], "+", 
      RowBox[{
       SuperscriptBox["M", "2"], " ", 
       RowBox[{"(", 
        RowBox[{"1", "+", 
         FractionBox[
          SuperscriptBox["m", "2"], 
          RowBox[{
           RowBox[{
            RowBox[{"-", "4"}], " ", 
            SuperscriptBox["M", "2"]}], "+", "t"}]]}], ")"}], " ", 
       RowBox[{"integralF2F1x22p", "[", 
        RowBox[{
        "s", ",", "t", ",", "m", ",", "\[Lambda]", ",", "\[CapitalLambda]", 
         ",", "\[Rho]"}], "]"}]}]}], ")"}]}]}], 
  ";"}], "\[IndentingNewLine]", 
 RowBox[{
  RowBox[{
   RowBox[{"F25F2F1p", "[", 
    RowBox[{
    "s_", ",", "t_", ",", "m_", ",", "\[Lambda]_", ",", "\[CapitalLambda]_", 
     ",", "\[Rho]_", ",", "aGV_", ",", "aEV_", ",", "AA_"}], "]"}], ":=", 
   RowBox[{
    FractionBox["\[Alpha]", 
     RowBox[{"4", "\[Pi]"}]], 
    RowBox[{"(", 
     FractionBox[
      RowBox[{
       RowBox[{"FFiso0", "[", 
        RowBox[{
         RowBox[{"-", "t"}], ",", "aGV", ",", "t0v", ",", "tcv", ",", 
         RowBox[{"\[Mu]p", "-", "\[Mu]n"}], ",", "nmax"}], "]"}], "-", 
       RowBox[{"FFiso0", "[", 
        RowBox[{
         RowBox[{"-", "t"}], ",", "aEV", ",", "t0v", ",", "tcv", ",", "1", 
         ",", "nmax"}], "]"}]}], 
      RowBox[{"1", "+", 
       FractionBox[
        RowBox[{"-", "t"}], 
        RowBox[{"4", 
         SuperscriptBox["M", "2"]}]]}]], ")"}], 
    RowBox[{"(", 
     RowBox[{
      RowBox[{
       RowBox[{"(", 
        RowBox[{"7", "-", 
         FractionBox[
          RowBox[{"3", " ", 
           SuperscriptBox["m", "2"]}], 
          RowBox[{
           RowBox[{
            RowBox[{"-", "4"}], " ", 
            SuperscriptBox["M", "2"]}], "+", "t"}]]}], ")"}], " ", 
       RowBox[{"integralF2F1x00p", "[", 
        RowBox[{
        "s", ",", "t", ",", "m", ",", "\[Lambda]", ",", "\[CapitalLambda]", 
         ",", "\[Rho]"}], "]"}]}], "+", 
      RowBox[{
       RowBox[{"(", 
        RowBox[{"3", "+", 
         FractionBox[
          RowBox[{"9", " ", 
           SuperscriptBox["m", "2"]}], 
          RowBox[{
           RowBox[{
            RowBox[{"-", "4"}], " ", 
            SuperscriptBox["M", "2"]}], "+", "t"}]]}], ")"}], " ", 
       RowBox[{"integralF2F1x100p", "[", 
        RowBox[{
        "s", ",", "t", ",", "m", ",", "\[Lambda]", ",", "\[CapitalLambda]", 
         ",", "\[Rho]"}], "]"}]}], "+", 
      RowBox[{
       FractionBox["1", "2"], " ", 
       SuperscriptBox["m", "2"], " ", 
       RowBox[{"(", 
        RowBox[{"1", "+", 
         FractionBox[
          RowBox[{"3", " ", 
           SuperscriptBox["m", "2"]}], 
          RowBox[{
           RowBox[{
            RowBox[{"-", "4"}], " ", 
            SuperscriptBox["M", "2"]}], "+", "t"}]]}], ")"}], " ", 
       RowBox[{"integralF2F1x111p", "[", 
        RowBox[{
        "s", ",", "t", ",", "m", ",", "\[Lambda]", ",", "\[CapitalLambda]", 
         ",", "\[Rho]"}], "]"}]}], "+", 
      RowBox[{
       FractionBox["1", "2"], " ", 
       RowBox[{"(", 
        RowBox[{
         RowBox[{"3", " ", 
          SuperscriptBox["m", "2"]}], "+", 
         SuperscriptBox["M", "2"], "-", "s", "+", 
         FractionBox[
          RowBox[{"3", " ", 
           SuperscriptBox["m", "2"], " ", 
           RowBox[{"(", 
            RowBox[{
             SuperscriptBox["m", "2"], "+", 
             SuperscriptBox["M", "2"], "-", "s"}], ")"}]}], 
          RowBox[{
           RowBox[{
            RowBox[{"-", "4"}], " ", 
            SuperscriptBox["M", "2"]}], "+", "t"}]]}], ")"}], " ", 
       RowBox[{"integralF2F1x112p", "[", 
        RowBox[{
        "s", ",", "t", ",", "m", ",", "\[Lambda]", ",", "\[CapitalLambda]", 
         ",", "\[Rho]"}], "]"}]}], "+", 
      FractionBox[
       RowBox[{
        SuperscriptBox["m", "2"], " ", 
        RowBox[{"(", 
         RowBox[{
          RowBox[{"-", 
           SuperscriptBox["m", "2"]}], "+", 
          SuperscriptBox["M", "2"], "+", "s", "-", "t"}], ")"}], " ", 
        RowBox[{"integralF2F1x11p", "[", 
         RowBox[{
         "s", ",", "t", ",", "m", ",", "\[Lambda]", ",", "\[CapitalLambda]", 
          ",", "\[Rho]"}], "]"}]}], 
       RowBox[{
        RowBox[{"4", " ", 
         SuperscriptBox["M", "2"]}], "-", "t"}]], "+", 
      RowBox[{
       RowBox[{"(", 
        RowBox[{
         FractionBox[
          RowBox[{"3", " ", 
           SuperscriptBox["M", "2"]}], "2"], "-", "s", "+", 
         RowBox[{
          SuperscriptBox["m", "2"], " ", 
          RowBox[{"(", 
           RowBox[{"1", "+", 
            FractionBox[
             RowBox[{"3", " ", 
              SuperscriptBox["M", "2"]}], 
             RowBox[{"2", " ", 
              RowBox[{"(", 
               RowBox[{
                RowBox[{
                 RowBox[{"-", "4"}], " ", 
                 SuperscriptBox["M", "2"]}], "+", "t"}], ")"}]}]]}], 
           ")"}]}]}], ")"}], " ", 
       RowBox[{"integralF2F1x122p", "[", 
        RowBox[{
        "s", ",", "t", ",", "m", ",", "\[Lambda]", ",", "\[CapitalLambda]", 
         ",", "\[Rho]"}], "]"}]}], "+", 
      RowBox[{
       FractionBox["1", "2"], " ", 
       RowBox[{"(", 
        RowBox[{
         SuperscriptBox["M", "2"], "-", 
         RowBox[{"3", " ", "s"}], "+", 
         FractionBox[
          RowBox[{
           SuperscriptBox["m", "2"], " ", 
           RowBox[{"(", 
            RowBox[{
             SuperscriptBox["m", "2"], "+", 
             RowBox[{"7", " ", 
              SuperscriptBox["M", "2"]}], "-", "s", "-", 
             RowBox[{"3", " ", "t"}]}], ")"}]}], 
          RowBox[{
           RowBox[{"4", " ", 
            SuperscriptBox["M", "2"]}], "-", "t"}]]}], ")"}], " ", 
       RowBox[{"integralF2F1x12p", "[", 
        RowBox[{
        "s", ",", "t", ",", "m", ",", "\[Lambda]", ",", "\[CapitalLambda]", 
         ",", "\[Rho]"}], "]"}]}], "+", 
      RowBox[{"6", " ", 
       RowBox[{"integralF2F1x200p", "[", 
        RowBox[{
        "s", ",", "t", ",", "m", ",", "\[Lambda]", ",", "\[CapitalLambda]", 
         ",", "\[Rho]"}], "]"}]}], "+", 
      RowBox[{
       SuperscriptBox["M", "2"], " ", 
       RowBox[{"integralF2F1x222p", "[", 
        RowBox[{
        "s", ",", "t", ",", "m", ",", "\[Lambda]", ",", "\[CapitalLambda]", 
         ",", "\[Rho]"}], "]"}]}], "+", 
      RowBox[{
       SuperscriptBox["M", "2"], " ", 
       RowBox[{"(", 
        RowBox[{"1", "+", 
         FractionBox[
          SuperscriptBox["m", "2"], 
          RowBox[{
           RowBox[{"4", " ", 
            SuperscriptBox["M", "2"]}], "-", "t"}]]}], ")"}], " ", 
       RowBox[{"integralF2F1x22p", "[", 
        RowBox[{
        "s", ",", "t", ",", "m", ",", "\[Lambda]", ",", "\[CapitalLambda]", 
         ",", "\[Rho]"}], "]"}]}]}], ")"}]}]}], 
  ";"}], "\[IndentingNewLine]", 
 RowBox[{
  RowBox[{
   RowBox[{"FPF2F1p", "[", 
    RowBox[{
    "s_", ",", "t_", ",", "m_", ",", "\[Lambda]_", ",", "\[CapitalLambda]_", 
     ",", "\[Rho]_", ",", "aGV_", ",", "aEV_", ",", "AA_"}], "]"}], ":=", 
   RowBox[{
    FractionBox["\[Alpha]", 
     RowBox[{"4", "\[Pi]"}]], 
    RowBox[{"(", 
     FractionBox[
      RowBox[{
       RowBox[{"FFiso0", "[", 
        RowBox[{
         RowBox[{"-", "t"}], ",", "aGV", ",", "t0v", ",", "tcv", ",", 
         RowBox[{"\[Mu]p", "-", "\[Mu]n"}], ",", "nmax"}], "]"}], "-", 
       RowBox[{"FFiso0", "[", 
        RowBox[{
         RowBox[{"-", "t"}], ",", "aEV", ",", "t0v", ",", "tcv", ",", "1", 
         ",", "nmax"}], "]"}]}], 
      RowBox[{"1", "+", 
       FractionBox[
        RowBox[{"-", "t"}], 
        RowBox[{"4", 
         SuperscriptBox["M", "2"]}]]}]], ")"}], 
    RowBox[{"(", 
     RowBox[{
      FractionBox[
       RowBox[{
        RowBox[{"(", 
         RowBox[{
          RowBox[{"3", " ", 
           SuperscriptBox["m", "2"]}], "-", 
          RowBox[{"10", " ", 
           SuperscriptBox["M", "2"]}], "-", 
          RowBox[{"6", " ", "s"}], "+", "t"}], ")"}], " ", 
        RowBox[{"integralF2F1x00p", "[", 
         RowBox[{
         "s", ",", "t", ",", "m", ",", "\[Lambda]", ",", "\[CapitalLambda]", 
          ",", "\[Rho]"}], "]"}]}], 
       RowBox[{
        RowBox[{"8", " ", 
         SuperscriptBox["M", "2"]}], "-", 
        RowBox[{"2", " ", "t"}]}]], "-", 
      FractionBox[
       RowBox[{"9", " ", 
        RowBox[{"(", 
         RowBox[{
          SuperscriptBox["m", "2"], "+", 
          RowBox[{"2", " ", 
           SuperscriptBox["M", "2"]}], "-", 
          RowBox[{"2", " ", "s"}], "-", "t"}], ")"}], " ", 
        RowBox[{"integralF2F1x100p", "[", 
         RowBox[{
         "s", ",", "t", ",", "m", ",", "\[Lambda]", ",", "\[CapitalLambda]", 
          ",", "\[Rho]"}], "]"}]}], 
       RowBox[{
        RowBox[{"8", " ", 
         SuperscriptBox["M", "2"]}], "-", 
        RowBox[{"2", " ", "t"}]}]], "+", 
      FractionBox[
       RowBox[{"3", " ", 
        SuperscriptBox["m", "2"], " ", 
        RowBox[{"(", 
         RowBox[{
          RowBox[{"-", 
           SuperscriptBox["m", "2"]}], "-", 
          RowBox[{"2", " ", 
           SuperscriptBox["M", "2"]}], "+", 
          RowBox[{"2", " ", "s"}], "+", "t"}], ")"}], " ", 
        RowBox[{"integralF2F1x111p", "[", 
         RowBox[{
         "s", ",", "t", ",", "m", ",", "\[Lambda]", ",", "\[CapitalLambda]", 
          ",", "\[Rho]"}], "]"}]}], 
       RowBox[{
        RowBox[{"16", " ", 
         SuperscriptBox["M", "2"]}], "-", 
        RowBox[{"4", " ", "t"}]}]], "+", 
      FractionBox[
       RowBox[{
        RowBox[{"(", 
         RowBox[{
          RowBox[{
           RowBox[{"-", "3"}], " ", 
           SuperscriptBox["m", "4"]}], "-", 
          RowBox[{"3", " ", 
           RowBox[{"(", 
            RowBox[{
             SuperscriptBox["M", "2"], "-", "s"}], ")"}], " ", 
           RowBox[{"(", 
            RowBox[{
             RowBox[{"2", " ", 
              SuperscriptBox["M", "2"]}], "-", 
             RowBox[{"2", " ", "s"}], "-", "t"}], ")"}]}], "+", 
          RowBox[{
           SuperscriptBox["m", "2"], " ", 
           RowBox[{"(", 
            RowBox[{
             RowBox[{
              RowBox[{"-", "17"}], " ", 
              SuperscriptBox["M", "2"]}], "+", 
             RowBox[{"9", " ", "s"}], "+", 
             RowBox[{"5", " ", "t"}]}], ")"}]}]}], ")"}], " ", 
        RowBox[{"integralF2F1x112p", "[", 
         RowBox[{
         "s", ",", "t", ",", "m", ",", "\[Lambda]", ",", "\[CapitalLambda]", 
          ",", "\[Rho]"}], "]"}]}], 
       RowBox[{
        RowBox[{"16", " ", 
         SuperscriptBox["M", "2"]}], "-", 
        RowBox[{"4", " ", "t"}]}]], "+", 
      FractionBox[
       RowBox[{
        RowBox[{"(", 
         RowBox[{
          RowBox[{"-", 
           SuperscriptBox["m", "4"]}], "+", 
          RowBox[{"2", " ", 
           RowBox[{"(", 
            RowBox[{
             RowBox[{"3", " ", 
              SuperscriptBox["M", "2"]}], "-", "s"}], ")"}], " ", 
           RowBox[{"(", 
            RowBox[{
             SuperscriptBox["M", "2"], "+", "s"}], ")"}]}], "+", 
          RowBox[{
           SuperscriptBox["m", "2"], " ", 
           RowBox[{"(", 
            RowBox[{
             RowBox[{
              RowBox[{"-", "5"}], " ", 
              SuperscriptBox["M", "2"]}], "+", 
             RowBox[{"3", " ", "s"}], "+", "t"}], ")"}]}]}], ")"}], " ", 
        RowBox[{"integralF2F1x11p", "[", 
         RowBox[{
         "s", ",", "t", ",", "m", ",", "\[Lambda]", ",", "\[CapitalLambda]", 
          ",", "\[Rho]"}], "]"}]}], 
       RowBox[{
        RowBox[{"8", " ", 
         SuperscriptBox["M", "2"]}], "-", 
        RowBox[{"2", " ", "t"}]}]], "+", 
      FractionBox[
       RowBox[{
        RowBox[{"(", 
         RowBox[{
          RowBox[{
           RowBox[{"-", "14"}], " ", 
           SuperscriptBox["M", "4"]}], "-", 
          RowBox[{"2", " ", "s", " ", "t"}], "+", 
          RowBox[{
           SuperscriptBox["m", "2"], " ", 
           RowBox[{"(", 
            RowBox[{
             RowBox[{
              RowBox[{"-", "11"}], " ", 
              SuperscriptBox["M", "2"]}], "+", 
             RowBox[{"2", " ", "t"}]}], ")"}]}], "+", 
          RowBox[{
           SuperscriptBox["M", "2"], " ", 
           RowBox[{"(", 
            RowBox[{
             RowBox[{"14", " ", "s"}], "+", 
             RowBox[{"5", " ", "t"}]}], ")"}]}]}], ")"}], " ", 
        RowBox[{"integralF2F1x122p", "[", 
         RowBox[{
         "s", ",", "t", ",", "m", ",", "\[Lambda]", ",", "\[CapitalLambda]", 
          ",", "\[Rho]"}], "]"}]}], 
       RowBox[{
        RowBox[{"16", " ", 
         SuperscriptBox["M", "2"]}], "-", 
        RowBox[{"4", " ", "t"}]}]], "+", 
      FractionBox[
       RowBox[{
        RowBox[{"(", 
         RowBox[{
          SuperscriptBox["m", "4"], "+", 
          RowBox[{
           RowBox[{"(", 
            RowBox[{
             SuperscriptBox["M", "2"], "+", "s"}], ")"}], " ", 
           RowBox[{"(", 
            RowBox[{
             RowBox[{"14", " ", 
              SuperscriptBox["M", "2"]}], "+", 
             RowBox[{"2", " ", "s"}], "-", "t"}], ")"}]}], "+", 
          RowBox[{
           SuperscriptBox["m", "2"], " ", 
           RowBox[{"(", 
            RowBox[{
             RowBox[{
              RowBox[{"-", "11"}], " ", 
              SuperscriptBox["M", "2"]}], "-", 
             RowBox[{"3", " ", "s"}], "+", "t"}], ")"}]}]}], ")"}], " ", 
        RowBox[{"integralF2F1x12p", "[", 
         RowBox[{
         "s", ",", "t", ",", "m", ",", "\[Lambda]", ",", "\[CapitalLambda]", 
          ",", "\[Rho]"}], "]"}]}], 
       RowBox[{
        RowBox[{"16", " ", 
         SuperscriptBox["M", "2"]}], "-", 
        RowBox[{"4", " ", "t"}]}]], "-", 
      RowBox[{"3", " ", 
       RowBox[{"integralF2F1x200p", "[", 
        RowBox[{
        "s", ",", "t", ",", "m", ",", "\[Lambda]", ",", "\[CapitalLambda]", 
         ",", "\[Rho]"}], "]"}]}], "-", 
      RowBox[{
       FractionBox["1", "2"], " ", 
       SuperscriptBox["M", "2"], " ", 
       RowBox[{"integralF2F1x222p", "[", 
        RowBox[{
        "s", ",", "t", ",", "m", ",", "\[Lambda]", ",", "\[CapitalLambda]", 
         ",", "\[Rho]"}], "]"}]}], "+", 
      FractionBox[
       RowBox[{
        SuperscriptBox["M", "2"], " ", 
        RowBox[{"(", 
         RowBox[{
          SuperscriptBox["m", "2"], "+", 
          RowBox[{"2", " ", 
           SuperscriptBox["M", "2"]}], "-", 
          RowBox[{"2", " ", "s"}], "-", "t"}], ")"}], " ", 
        RowBox[{"integralF2F1x22p", "[", 
         RowBox[{
         "s", ",", "t", ",", "m", ",", "\[Lambda]", ",", "\[CapitalLambda]", 
          ",", "\[Rho]"}], "]"}]}], 
       RowBox[{
        RowBox[{"8", " ", 
         SuperscriptBox["M", "2"]}], "-", 
        RowBox[{"2", " ", "t"}]}]]}], ")"}]}]}], ";"}], "\[IndentingNewLine]", 
 RowBox[{
  RowBox[{
   RowBox[{"FP5F2F1p", "[", 
    RowBox[{
    "s_", ",", "t_", ",", "m_", ",", "\[Lambda]_", ",", "\[CapitalLambda]_", 
     ",", "\[Rho]_", ",", "aGV_", ",", "aEV_", ",", "AA_"}], "]"}], ":=", 
   RowBox[{
    FractionBox["\[Alpha]", 
     RowBox[{"4", "\[Pi]"}]], 
    RowBox[{"(", 
     FractionBox[
      RowBox[{
       RowBox[{"FFiso0", "[", 
        RowBox[{
         RowBox[{"-", "t"}], ",", "aGV", ",", "t0v", ",", "tcv", ",", 
         RowBox[{"\[Mu]p", "-", "\[Mu]n"}], ",", "nmax"}], "]"}], "-", 
       RowBox[{"FFiso0", "[", 
        RowBox[{
         RowBox[{"-", "t"}], ",", "aEV", ",", "t0v", ",", "tcv", ",", "1", 
         ",", "nmax"}], "]"}]}], 
      RowBox[{"1", "+", 
       FractionBox[
        RowBox[{"-", "t"}], 
        RowBox[{"4", 
         SuperscriptBox["M", "2"]}]]}]], ")"}], 
    RowBox[{"(", 
     RowBox[{
      FractionBox[
       RowBox[{
        RowBox[{"(", 
         RowBox[{
          RowBox[{
           RowBox[{"-", "3"}], " ", 
           SuperscriptBox["m", "2"]}], "+", 
          RowBox[{"2", " ", 
           SuperscriptBox["M", "2"]}], "+", 
          RowBox[{"6", " ", "s"}], "+", "t"}], ")"}], " ", 
        RowBox[{"integralF2F1x00p", "[", 
         RowBox[{
         "s", ",", "t", ",", "m", ",", "\[Lambda]", ",", "\[CapitalLambda]", 
          ",", "\[Rho]"}], "]"}]}], 
       RowBox[{
        RowBox[{"8", " ", 
         SuperscriptBox["M", "2"]}], "-", 
        RowBox[{"2", " ", "t"}]}]], "+", 
      FractionBox[
       RowBox[{"9", " ", 
        RowBox[{"(", 
         RowBox[{
          SuperscriptBox["m", "2"], "-", 
          RowBox[{"6", " ", 
           SuperscriptBox["M", "2"]}], "-", 
          RowBox[{"2", " ", "s"}], "+", "t"}], ")"}], " ", 
        RowBox[{"integralF2F1x100p", "[", 
         RowBox[{
         "s", ",", "t", ",", "m", ",", "\[Lambda]", ",", "\[CapitalLambda]", 
          ",", "\[Rho]"}], "]"}]}], 
       RowBox[{
        RowBox[{"8", " ", 
         SuperscriptBox["M", "2"]}], "-", 
        RowBox[{"2", " ", "t"}]}]], "+", 
      FractionBox[
       RowBox[{"3", " ", 
        SuperscriptBox["m", "2"], " ", 
        RowBox[{"(", 
         RowBox[{
          SuperscriptBox["m", "2"], "-", 
          RowBox[{"6", " ", 
           SuperscriptBox["M", "2"]}], "-", 
          RowBox[{"2", " ", "s"}], "+", "t"}], ")"}], " ", 
        RowBox[{"integralF2F1x111p", "[", 
         RowBox[{
         "s", ",", "t", ",", "m", ",", "\[Lambda]", ",", "\[CapitalLambda]", 
          ",", "\[Rho]"}], "]"}]}], 
       RowBox[{
        RowBox[{"16", " ", 
         SuperscriptBox["M", "2"]}], "-", 
        RowBox[{"4", " ", "t"}]}]], "+", 
      FractionBox[
       RowBox[{
        RowBox[{"(", 
         RowBox[{
          RowBox[{"3", " ", 
           SuperscriptBox["m", "4"]}], "-", 
          RowBox[{"3", " ", 
           RowBox[{"(", 
            RowBox[{
             SuperscriptBox["M", "2"], "-", "s"}], ")"}], " ", 
           RowBox[{"(", 
            RowBox[{
             RowBox[{"6", " ", 
              SuperscriptBox["M", "2"]}], "+", 
             RowBox[{"2", " ", "s"}], "-", "t"}], ")"}]}], "+", 
          RowBox[{
           SuperscriptBox["m", "2"], " ", 
           RowBox[{"(", 
            RowBox[{
             RowBox[{
              RowBox[{"-", "23"}], " ", 
              SuperscriptBox["M", "2"]}], "-", 
             RowBox[{"9", " ", "s"}], "+", 
             RowBox[{"5", " ", "t"}]}], ")"}]}]}], ")"}], " ", 
        RowBox[{"integralF2F1x112p", "[", 
         RowBox[{
         "s", ",", "t", ",", "m", ",", "\[Lambda]", ",", "\[CapitalLambda]", 
          ",", "\[Rho]"}], "]"}]}], 
       RowBox[{
        RowBox[{"16", " ", 
         SuperscriptBox["M", "2"]}], "-", 
        RowBox[{"4", " ", "t"}]}]], "+", 
      FractionBox[
       RowBox[{
        RowBox[{"(", 
         RowBox[{
          SuperscriptBox["m", "4"], "+", 
          RowBox[{
           SuperscriptBox["m", "2"], " ", 
           RowBox[{"(", 
            RowBox[{
             RowBox[{
              RowBox[{"-", "3"}], " ", 
              RowBox[{"(", 
               RowBox[{
                SuperscriptBox["M", "2"], "+", "s"}], ")"}]}], "+", "t"}], 
            ")"}]}], "+", 
          RowBox[{"2", " ", 
           RowBox[{"(", 
            RowBox[{
             RowBox[{"5", " ", 
              SuperscriptBox["M", "4"]}], "+", 
             SuperscriptBox["s", "2"], "-", 
             RowBox[{"2", " ", 
              SuperscriptBox["M", "2"], " ", 
              RowBox[{"(", 
               RowBox[{"s", "+", "t"}], ")"}]}]}], ")"}]}]}], ")"}], " ", 
        RowBox[{"integralF2F1x11p", "[", 
         RowBox[{
         "s", ",", "t", ",", "m", ",", "\[Lambda]", ",", "\[CapitalLambda]", 
          ",", "\[Rho]"}], "]"}]}], 
       RowBox[{
        RowBox[{"8", " ", 
         SuperscriptBox["M", "2"]}], "-", 
        RowBox[{"2", " ", "t"}]}]], "+", 
      FractionBox[
       RowBox[{
        RowBox[{"(", 
         RowBox[{
          RowBox[{
           RowBox[{"-", "26"}], " ", 
           SuperscriptBox["M", "4"]}], "-", 
          RowBox[{"2", " ", "s", " ", "t"}], "+", 
          RowBox[{
           SuperscriptBox["m", "2"], " ", 
           RowBox[{"(", 
            RowBox[{
             RowBox[{
              RowBox[{"-", "5"}], " ", 
              SuperscriptBox["M", "2"]}], "+", 
             RowBox[{"2", " ", "t"}]}], ")"}]}], "+", 
          RowBox[{
           SuperscriptBox["M", "2"], " ", 
           RowBox[{"(", 
            RowBox[{
             RowBox[{"2", " ", "s"}], "+", 
             RowBox[{"5", " ", "t"}]}], ")"}]}]}], ")"}], " ", 
        RowBox[{"integralF2F1x122p", "[", 
         RowBox[{
         "s", ",", "t", ",", "m", ",", "\[Lambda]", ",", "\[CapitalLambda]", 
          ",", "\[Rho]"}], "]"}]}], 
       RowBox[{
        RowBox[{"16", " ", 
         SuperscriptBox["M", "2"]}], "-", 
        RowBox[{"4", " ", "t"}]}]], "-", 
      RowBox[{
       FractionBox[
        RowBox[{
         SuperscriptBox["m", "4"], "-", 
         RowBox[{
          SuperscriptBox["m", "2"], " ", 
          RowBox[{"(", 
           RowBox[{
            RowBox[{"3", " ", 
             RowBox[{"(", 
              RowBox[{
               SuperscriptBox["M", "2"], "+", "s"}], ")"}]}], "+", "t"}], 
           ")"}]}], "-", 
         RowBox[{"26", " ", 
          SuperscriptBox["M", "4"]}], "+", 
         RowBox[{
          SuperscriptBox["M", "2"], " ", 
          RowBox[{"(", 
           RowBox[{
            RowBox[{"8", " ", "s"}], "+", 
            RowBox[{"9", " ", "t"}]}], ")"}]}], "+", 
         RowBox[{"s", " ", 
          RowBox[{"(", 
           RowBox[{
            RowBox[{"2", " ", "s"}], "+", "t"}], ")"}]}]}], 
        RowBox[{
         RowBox[{"16", " ", 
          SuperscriptBox["M", "2"]}], "-", 
         RowBox[{"4", " ", "t"}]}]], " ", 
       RowBox[{"integralF2F1x12p", "[", 
        RowBox[{
        "s", ",", "t", ",", "m", ",", "\[Lambda]", ",", "\[CapitalLambda]", 
         ",", "\[Rho]"}], "]"}]}], "-", 
      RowBox[{"3", " ", 
       RowBox[{"integralF2F1x200p", "[", 
        RowBox[{
        "s", ",", "t", ",", "m", ",", "\[Lambda]", ",", "\[CapitalLambda]", 
         ",", "\[Rho]"}], "]"}]}], "-", 
      RowBox[{
       FractionBox["1", "2"], " ", 
       SuperscriptBox["M", "2"], " ", 
       RowBox[{"integralF2F1x222p", "[", 
        RowBox[{
        "s", ",", "t", ",", "m", ",", "\[Lambda]", ",", "\[CapitalLambda]", 
         ",", "\[Rho]"}], "]"}]}], "+", 
      FractionBox[
       RowBox[{
        SuperscriptBox["M", "2"], " ", 
        RowBox[{"(", 
         RowBox[{
          RowBox[{"-", 
           SuperscriptBox["m", "2"]}], "+", 
          RowBox[{"6", " ", 
           SuperscriptBox["M", "2"]}], "+", 
          RowBox[{"2", " ", "s"}], "-", "t"}], ")"}], " ", 
        RowBox[{"integralF2F1x22p", "[", 
         RowBox[{
         "s", ",", "t", ",", "m", ",", "\[Lambda]", ",", "\[CapitalLambda]", 
          ",", "\[Rho]"}], "]"}]}], 
       RowBox[{
        RowBox[{"8", " ", 
         SuperscriptBox["M", "2"]}], "-", 
        RowBox[{"2", " ", "t"}]}]]}], ")"}]}]}], ";"}], "\[IndentingNewLine]", 
 RowBox[{
  RowBox[{
   RowBox[{"F3F2F1p", "[", 
    RowBox[{
    "s_", ",", "t_", ",", "m_", ",", "\[Lambda]_", ",", "\[CapitalLambda]_", 
     ",", "\[Rho]_", ",", "aGV_", ",", "aEV_", ",", "AA_"}], "]"}], ":=", 
   RowBox[{
    FractionBox["\[Alpha]", 
     RowBox[{"4", "\[Pi]"}]], 
    RowBox[{"(", 
     FractionBox[
      RowBox[{
       RowBox[{"FFiso0", "[", 
        RowBox[{
         RowBox[{"-", "t"}], ",", "aGV", ",", "t0v", ",", "tcv", ",", 
         RowBox[{"\[Mu]p", "-", "\[Mu]n"}], ",", "nmax"}], "]"}], "-", 
       RowBox[{"FFiso0", "[", 
        RowBox[{
         RowBox[{"-", "t"}], ",", "aEV", ",", "t0v", ",", "tcv", ",", "1", 
         ",", "nmax"}], "]"}]}], 
      RowBox[{"1", "+", 
       FractionBox[
        RowBox[{"-", "t"}], 
        RowBox[{"4", 
         SuperscriptBox["M", "2"]}]]}]], ")"}], 
    RowBox[{"(", 
     RowBox[{
      RowBox[{
       RowBox[{"-", "2"}], " ", 
       SuperscriptBox["M", "2"], " ", 
       RowBox[{"integralF2F1x11p", "[", 
        RowBox[{
        "s", ",", "t", ",", "m", ",", "\[Lambda]", ",", "\[CapitalLambda]", 
         ",", "\[Rho]"}], "]"}]}], "-", 
      RowBox[{"2", " ", 
       SuperscriptBox["M", "2"], " ", 
       RowBox[{"integralF2F1x12p", "[", 
        RowBox[{
        "s", ",", "t", ",", "m", ",", "\[Lambda]", ",", "\[CapitalLambda]", 
         ",", "\[Rho]"}], "]"}]}]}], ")"}]}]}], 
  ";"}], "\[IndentingNewLine]", 
 RowBox[{
  RowBox[{
   RowBox[{"F35F2F1p", "[", 
    RowBox[{
    "s_", ",", "t_", ",", "m_", ",", "\[Lambda]_", ",", "\[CapitalLambda]_", 
     ",", "\[Rho]_", ",", "aGV_", ",", "aEV_", ",", "AA_"}], "]"}], ":=", 
   RowBox[{
    FractionBox["\[Alpha]", 
     RowBox[{"4", "\[Pi]"}]], 
    RowBox[{"(", 
     FractionBox[
      RowBox[{
       RowBox[{"FFiso0", "[", 
        RowBox[{
         RowBox[{"-", "t"}], ",", "aGV", ",", "t0v", ",", "tcv", ",", 
         RowBox[{"\[Mu]p", "-", "\[Mu]n"}], ",", "nmax"}], "]"}], "-", 
       RowBox[{"FFiso0", "[", 
        RowBox[{
         RowBox[{"-", "t"}], ",", "aEV", ",", "t0v", ",", "tcv", ",", "1", 
         ",", "nmax"}], "]"}]}], 
      RowBox[{"1", "+", 
       FractionBox[
        RowBox[{"-", "t"}], 
        RowBox[{"4", 
         SuperscriptBox["M", "2"]}]]}]], ")"}], 
    RowBox[{"(", 
     RowBox[{
      FractionBox[
       RowBox[{"12", " ", 
        SuperscriptBox["M", "2"], " ", 
        RowBox[{"integralF2F1x00p", "[", 
         RowBox[{
         "s", ",", "t", ",", "m", ",", "\[Lambda]", ",", "\[CapitalLambda]", 
          ",", "\[Rho]"}], "]"}]}], 
       RowBox[{
        RowBox[{
         RowBox[{"-", "4"}], " ", 
         SuperscriptBox["M", "2"]}], "+", "t"}]], "-", 
      FractionBox[
       RowBox[{"36", " ", 
        SuperscriptBox["M", "2"], " ", 
        RowBox[{"integralF2F1x100p", "[", 
         RowBox[{
         "s", ",", "t", ",", "m", ",", "\[Lambda]", ",", "\[CapitalLambda]", 
          ",", "\[Rho]"}], "]"}]}], 
       RowBox[{
        RowBox[{
         RowBox[{"-", "4"}], " ", 
         SuperscriptBox["M", "2"]}], "+", "t"}]], "-", 
      FractionBox[
       RowBox[{"6", " ", 
        SuperscriptBox["m", "2"], " ", 
        SuperscriptBox["M", "2"], " ", 
        RowBox[{"integralF2F1x111p", "[", 
         RowBox[{
         "s", ",", "t", ",", "m", ",", "\[Lambda]", ",", "\[CapitalLambda]", 
          ",", "\[Rho]"}], "]"}]}], 
       RowBox[{
        RowBox[{
         RowBox[{"-", "4"}], " ", 
         SuperscriptBox["M", "2"]}], "+", "t"}]], "-", 
      FractionBox[
       RowBox[{"6", " ", 
        SuperscriptBox["M", "2"], " ", 
        RowBox[{"(", 
         RowBox[{
          SuperscriptBox["m", "2"], "+", 
          SuperscriptBox["M", "2"], "-", "s"}], ")"}], " ", 
        RowBox[{"integralF2F1x112p", "[", 
         RowBox[{
         "s", ",", "t", ",", "m", ",", "\[Lambda]", ",", "\[CapitalLambda]", 
          ",", "\[Rho]"}], "]"}]}], 
       RowBox[{
        RowBox[{
         RowBox[{"-", "4"}], " ", 
         SuperscriptBox["M", "2"]}], "+", "t"}]], "+", 
      FractionBox[
       RowBox[{"2", " ", 
        SuperscriptBox["M", "2"], " ", 
        RowBox[{"(", 
         RowBox[{
          RowBox[{"2", " ", 
           RowBox[{"(", 
            RowBox[{
             SuperscriptBox["m", "2"], "+", 
             SuperscriptBox["M", "2"], "-", "s"}], ")"}]}], "+", "t"}], ")"}],
         " ", 
        RowBox[{"integralF2F1x11p", "[", 
         RowBox[{
         "s", ",", "t", ",", "m", ",", "\[Lambda]", ",", "\[CapitalLambda]", 
          ",", "\[Rho]"}], "]"}]}], 
       RowBox[{
        RowBox[{"4", " ", 
         SuperscriptBox["M", "2"]}], "-", "t"}]], "-", 
      FractionBox[
       RowBox[{"6", " ", 
        SuperscriptBox["M", "4"], " ", 
        RowBox[{"integralF2F1x122p", "[", 
         RowBox[{
         "s", ",", "t", ",", "m", ",", "\[Lambda]", ",", "\[CapitalLambda]", 
          ",", "\[Rho]"}], "]"}]}], 
       RowBox[{
        RowBox[{
         RowBox[{"-", "4"}], " ", 
         SuperscriptBox["M", "2"]}], "+", "t"}]], "+", 
      FractionBox[
       RowBox[{"2", " ", 
        SuperscriptBox["M", "2"], " ", 
        RowBox[{"(", 
         RowBox[{
          RowBox[{"-", 
           SuperscriptBox["m", "2"]}], "+", 
          SuperscriptBox["M", "2"], "+", "s", "+", "t"}], ")"}], " ", 
        RowBox[{"integralF2F1x12p", "[", 
         RowBox[{
         "s", ",", "t", ",", "m", ",", "\[Lambda]", ",", "\[CapitalLambda]", 
          ",", "\[Rho]"}], "]"}]}], 
       RowBox[{
        RowBox[{"4", " ", 
         SuperscriptBox["M", "2"]}], "-", "t"}]], "+", 
      FractionBox[
       RowBox[{"4", " ", 
        SuperscriptBox["M", "4"], " ", 
        RowBox[{"integralF2F1x22p", "[", 
         RowBox[{
         "s", ",", "t", ",", "m", ",", "\[Lambda]", ",", "\[CapitalLambda]", 
          ",", "\[Rho]"}], "]"}]}], 
       RowBox[{
        RowBox[{
         RowBox[{"-", "4"}], " ", 
         SuperscriptBox["M", "2"]}], "+", "t"}]]}], ")"}]}]}], 
  ";"}], "\[IndentingNewLine]", 
 RowBox[{
  RowBox[{
   RowBox[{"GMF2F2p", "[", 
    RowBox[{
    "s_", ",", "t_", ",", "m_", ",", "\[Lambda]_", ",", "\[CapitalLambda]_", 
     ",", "\[Rho]_", ",", "aGV_", ",", "aEV_", ",", "AA_"}], "]"}], ":=", 
   RowBox[{
    FractionBox["\[Alpha]", 
     RowBox[{"4", "\[Pi]"}]], 
    RowBox[{"(", 
     FractionBox[
      RowBox[{
       RowBox[{
        FractionBox[
         RowBox[{"-", "t"}], 
         RowBox[{"4", 
          SuperscriptBox["M", "2"]}]], 
        RowBox[{"FFiso0", "[", 
         RowBox[{
          RowBox[{"-", "t"}], ",", "aGV", ",", "t0v", ",", "tcv", ",", 
          RowBox[{"\[Mu]p", "-", "\[Mu]n"}], ",", "nmax"}], "]"}]}], "+", 
       RowBox[{"FFiso0", "[", 
        RowBox[{
         RowBox[{"-", "t"}], ",", "aEV", ",", "t0v", ",", "tcv", ",", "1", 
         ",", "nmax"}], "]"}]}], 
      RowBox[{"1", "+", 
       FractionBox[
        RowBox[{"-", "t"}], 
        RowBox[{"4", 
         SuperscriptBox["M", "2"]}]]}]], ")"}], 
    RowBox[{"(", 
     RowBox[{
      FractionBox[
       RowBox[{
        RowBox[{"(", 
         RowBox[{
          RowBox[{"3", " ", 
           SuperscriptBox["m", "2"]}], "+", 
          RowBox[{"8", " ", 
           SuperscriptBox["M", "2"]}], "+", 
          RowBox[{"5", " ", "t"}]}], ")"}], " ", 
        RowBox[{"integralF2F1x00p", "[", 
         RowBox[{
         "s", ",", "t", ",", "m", ",", "\[Lambda]", ",", "\[CapitalLambda]", 
          ",", "\[Rho]"}], "]"}]}], 
       RowBox[{"4", " ", 
        SuperscriptBox["M", "2"]}]], "+", 
      FractionBox[
       RowBox[{"3", " ", 
        RowBox[{"(", 
         RowBox[{
          SuperscriptBox["m", "2"], "+", "t"}], ")"}], " ", 
        RowBox[{"integralF2F1x100p", "[", 
         RowBox[{
         "s", ",", "t", ",", "m", ",", "\[Lambda]", ",", "\[CapitalLambda]", 
          ",", "\[Rho]"}], "]"}]}], 
       RowBox[{"4", " ", 
        SuperscriptBox["M", "2"]}]], "+", 
      FractionBox[
       RowBox[{
        SuperscriptBox["m", "2"], " ", 
        RowBox[{"(", 
         RowBox[{
          SuperscriptBox["m", "2"], "+", "t"}], ")"}], " ", 
        RowBox[{"integralF2F1x111p", "[", 
         RowBox[{
         "s", ",", "t", ",", "m", ",", "\[Lambda]", ",", "\[CapitalLambda]", 
          ",", "\[Rho]"}], "]"}]}], 
       RowBox[{"8", " ", 
        SuperscriptBox["M", "2"]}]], "+", 
      FractionBox[
       RowBox[{
        RowBox[{"(", 
         RowBox[{
          SuperscriptBox["m", "4"], "-", 
          RowBox[{
           SuperscriptBox["m", "2"], " ", 
           RowBox[{"(", 
            RowBox[{
             RowBox[{"3", " ", 
              SuperscriptBox["M", "2"]}], "+", "s", "-", 
             RowBox[{"2", " ", "t"}]}], ")"}]}], "+", 
          RowBox[{
           RowBox[{"(", 
            RowBox[{
             SuperscriptBox["M", "2"], "-", "s"}], ")"}], " ", "t"}]}], ")"}],
         " ", 
        RowBox[{"integralF2F1x112p", "[", 
         RowBox[{
         "s", ",", "t", ",", "m", ",", "\[Lambda]", ",", "\[CapitalLambda]", 
          ",", "\[Rho]"}], "]"}]}], 
       RowBox[{"8", " ", 
        SuperscriptBox["M", "2"]}]], "+", 
      RowBox[{
       FractionBox["1", "8"], " ", 
       SuperscriptBox["m", "2"], " ", 
       RowBox[{"(", 
        RowBox[{"8", "+", 
         FractionBox["t", 
          SuperscriptBox["M", "2"]]}], ")"}], " ", 
       RowBox[{"integralF2F1x11p", "[", 
        RowBox[{
        "s", ",", "t", ",", "m", ",", "\[Lambda]", ",", "\[CapitalLambda]", 
         ",", "\[Rho]"}], "]"}]}], "+", 
      FractionBox[
       RowBox[{
        RowBox[{"(", 
         RowBox[{
          RowBox[{
           RowBox[{"-", "4"}], " ", 
           SuperscriptBox["M", "4"]}], "-", 
          RowBox[{"s", " ", "t"}], "+", 
          RowBox[{
           SuperscriptBox["m", "2"], " ", 
           RowBox[{"(", 
            RowBox[{
             RowBox[{
              RowBox[{"-", "3"}], " ", 
              SuperscriptBox["M", "2"]}], "+", "t"}], ")"}]}], "+", 
          RowBox[{"2", " ", 
           SuperscriptBox["M", "2"], " ", 
           RowBox[{"(", 
            RowBox[{
             RowBox[{"2", " ", "s"}], "+", "t"}], ")"}]}]}], ")"}], " ", 
        RowBox[{"integralF2F1x122p", "[", 
         RowBox[{
         "s", ",", "t", ",", "m", ",", "\[Lambda]", ",", "\[CapitalLambda]", 
          ",", "\[Rho]"}], "]"}]}], 
       RowBox[{"8", " ", 
        SuperscriptBox["M", "2"]}]], "+", 
      FractionBox[
       RowBox[{
        RowBox[{"(", 
         RowBox[{
          SuperscriptBox["m", "4"], "+", 
          RowBox[{"4", " ", 
           SuperscriptBox["M", "4"]}], "-", 
          RowBox[{"4", " ", 
           SuperscriptBox["M", "2"], " ", "s"}], "-", 
          RowBox[{
           SuperscriptBox["m", "2"], " ", 
           RowBox[{"(", 
            RowBox[{
             RowBox[{"3", " ", 
              SuperscriptBox["M", "2"]}], "+", "s", "-", 
             RowBox[{"2", " ", "t"}]}], ")"}]}], "-", 
          RowBox[{"2", " ", "s", " ", "t"}]}], ")"}], " ", 
        RowBox[{"integralF2F1x12p", "[", 
         RowBox[{
         "s", ",", "t", ",", "m", ",", "\[Lambda]", ",", "\[CapitalLambda]", 
          ",", "\[Rho]"}], "]"}]}], 
       RowBox[{"8", " ", 
        SuperscriptBox["M", "2"]}]], "+", 
      RowBox[{
       RowBox[{"(", 
        RowBox[{
         RowBox[{"-", "3"}], "+", 
         FractionBox[
          RowBox[{"3", " ", "t"}], 
          RowBox[{"4", " ", 
           SuperscriptBox["M", "2"]}]]}], ")"}], " ", 
       RowBox[{"integralF2F1x200p", "[", 
        RowBox[{
        "s", ",", "t", ",", "m", ",", "\[Lambda]", ",", "\[CapitalLambda]", 
         ",", "\[Rho]"}], "]"}]}], "+", 
      RowBox[{
       FractionBox["1", "8"], " ", 
       RowBox[{"(", 
        RowBox[{
         RowBox[{
          RowBox[{"-", "4"}], " ", 
          SuperscriptBox["M", "2"]}], "+", "t"}], ")"}], " ", 
       RowBox[{"integralF2F1x222p", "[", 
        RowBox[{
        "s", ",", "t", ",", "m", ",", "\[Lambda]", ",", "\[CapitalLambda]", 
         ",", "\[Rho]"}], "]"}]}], "+", 
      RowBox[{
       FractionBox["1", "4"], " ", 
       RowBox[{"(", 
        RowBox[{
         RowBox[{"-", 
          SuperscriptBox["m", "2"]}], "-", 
         RowBox[{"2", " ", 
          SuperscriptBox["M", "2"]}], "+", 
         RowBox[{"2", " ", "s"}], "+", "t"}], ")"}], " ", 
       RowBox[{"integralF2F1x22p", "[", 
        RowBox[{
        "s", ",", "t", ",", "m", ",", "\[Lambda]", ",", "\[CapitalLambda]", 
         ",", "\[Rho]"}], "]"}]}]}], ")"}]}]}], 
  ";"}], "\[IndentingNewLine]", 
 RowBox[{
  RowBox[{
   RowBox[{"FAF2F2p", "[", 
    RowBox[{
    "s_", ",", "t_", ",", "m_", ",", "\[Lambda]_", ",", "\[CapitalLambda]_", 
     ",", "\[Rho]_", ",", "aGV_", ",", "aEV_", ",", "AA_"}], "]"}], ":=", 
   RowBox[{
    FractionBox["\[Alpha]", 
     RowBox[{"4", "\[Pi]"}]], 
    RowBox[{"(", 
     FractionBox[
      RowBox[{
       RowBox[{
        FractionBox[
         RowBox[{"-", "t"}], 
         RowBox[{"4", 
          SuperscriptBox["M", "2"]}]], 
        RowBox[{"FFiso0", "[", 
         RowBox[{
          RowBox[{"-", "t"}], ",", "aGV", ",", "t0v", ",", "tcv", ",", 
          RowBox[{"\[Mu]p", "-", "\[Mu]n"}], ",", "nmax"}], "]"}]}], "+", 
       RowBox[{"FFiso0", "[", 
        RowBox[{
         RowBox[{"-", "t"}], ",", "aEV", ",", "t0v", ",", "tcv", ",", "1", 
         ",", "nmax"}], "]"}]}], 
      RowBox[{"1", "+", 
       FractionBox[
        RowBox[{"-", "t"}], 
        RowBox[{"4", 
         SuperscriptBox["M", "2"]}]]}]], ")"}], 
    RowBox[{"(", 
     RowBox[{
      RowBox[{"-", 
       FractionBox[
        RowBox[{"5", " ", "t", " ", 
         RowBox[{"integralF2F1x00p", "[", 
          RowBox[{
          "s", ",", "t", ",", "m", ",", "\[Lambda]", ",", "\[CapitalLambda]", 
           ",", "\[Rho]"}], "]"}]}], 
        RowBox[{"4", " ", 
         SuperscriptBox["M", "2"]}]]}], "-", 
      FractionBox[
       RowBox[{"3", " ", "t", " ", 
        RowBox[{"integralF2F1x100p", "[", 
         RowBox[{
         "s", ",", "t", ",", "m", ",", "\[Lambda]", ",", "\[CapitalLambda]", 
          ",", "\[Rho]"}], "]"}]}], 
       RowBox[{"4", " ", 
        SuperscriptBox["M", "2"]}]], "-", 
      FractionBox[
       RowBox[{
        SuperscriptBox["m", "2"], " ", "t", " ", 
        RowBox[{"integralF2F1x111p", "[", 
         RowBox[{
         "s", ",", "t", ",", "m", ",", "\[Lambda]", ",", "\[CapitalLambda]", 
          ",", "\[Rho]"}], "]"}]}], 
       RowBox[{"8", " ", 
        SuperscriptBox["M", "2"]}]], "-", 
      FractionBox[
       RowBox[{
        RowBox[{"(", 
         RowBox[{
          RowBox[{"2", " ", 
           SuperscriptBox["m", "2"]}], "+", 
          SuperscriptBox["M", "2"], "-", "s"}], ")"}], " ", "t", " ", 
        RowBox[{"integralF2F1x112p", "[", 
         RowBox[{
         "s", ",", "t", ",", "m", ",", "\[Lambda]", ",", "\[CapitalLambda]", 
          ",", "\[Rho]"}], "]"}]}], 
       RowBox[{"8", " ", 
        SuperscriptBox["M", "2"]}]], "-", 
      FractionBox[
       RowBox[{
        SuperscriptBox["m", "2"], " ", "t", " ", 
        RowBox[{"integralF2F1x11p", "[", 
         RowBox[{
         "s", ",", "t", ",", "m", ",", "\[Lambda]", ",", "\[CapitalLambda]", 
          ",", "\[Rho]"}], "]"}]}], 
       RowBox[{"8", " ", 
        SuperscriptBox["M", "2"]}]], "-", 
      FractionBox[
       RowBox[{
        RowBox[{"(", 
         RowBox[{
          SuperscriptBox["m", "2"], "+", 
          RowBox[{"2", " ", 
           SuperscriptBox["M", "2"]}], "-", "s"}], ")"}], " ", "t", " ", 
        RowBox[{"integralF2F1x122p", "[", 
         RowBox[{
         "s", ",", "t", ",", "m", ",", "\[Lambda]", ",", "\[CapitalLambda]", 
          ",", "\[Rho]"}], "]"}]}], 
       RowBox[{"8", " ", 
        SuperscriptBox["M", "2"]}]], "+", 
      FractionBox[
       RowBox[{
        RowBox[{"(", 
         RowBox[{
          RowBox[{
           SuperscriptBox["m", "2"], " ", 
           RowBox[{"(", 
            RowBox[{
             SuperscriptBox["M", "2"], "-", "t"}], ")"}]}], "+", 
          RowBox[{"s", " ", "t"}]}], ")"}], " ", 
        RowBox[{"integralF2F1x12p", "[", 
         RowBox[{
         "s", ",", "t", ",", "m", ",", "\[Lambda]", ",", "\[CapitalLambda]", 
          ",", "\[Rho]"}], "]"}]}], 
       RowBox[{"4", " ", 
        SuperscriptBox["M", "2"]}]], "-", 
      FractionBox[
       RowBox[{"3", " ", "t", " ", 
        RowBox[{"integralF2F1x200p", "[", 
         RowBox[{
         "s", ",", "t", ",", "m", ",", "\[Lambda]", ",", "\[CapitalLambda]", 
          ",", "\[Rho]"}], "]"}]}], 
       RowBox[{"4", " ", 
        SuperscriptBox["M", "2"]}]], "-", 
      RowBox[{
       FractionBox["1", "8"], " ", "t", " ", 
       RowBox[{"integralF2F1x222p", "[", 
        RowBox[{
        "s", ",", "t", ",", "m", ",", "\[Lambda]", ",", "\[CapitalLambda]", 
         ",", "\[Rho]"}], "]"}]}], "-", 
      RowBox[{
       FractionBox["1", "4"], " ", "t", " ", 
       RowBox[{"integralF2F1x22p", "[", 
        RowBox[{
        "s", ",", "t", ",", "m", ",", "\[Lambda]", ",", "\[CapitalLambda]", 
         ",", "\[Rho]"}], "]"}]}]}], ")"}]}]}], 
  ";"}], "\[IndentingNewLine]", 
 RowBox[{
  RowBox[{
   RowBox[{"F2F2F2p", "[", 
    RowBox[{
    "s_", ",", "t_", ",", "m_", ",", "\[Lambda]_", ",", "\[CapitalLambda]_", 
     ",", "\[Rho]_", ",", "aGV_", ",", "aEV_", ",", "AA_"}], "]"}], ":=", 
   RowBox[{
    FractionBox["\[Alpha]", 
     RowBox[{"4", "\[Pi]"}]], 
    RowBox[{"(", 
     FractionBox[
      RowBox[{
       RowBox[{
        FractionBox[
         RowBox[{"-", "t"}], 
         RowBox[{"4", 
          SuperscriptBox["M", "2"]}]], 
        RowBox[{"FFiso0", "[", 
         RowBox[{
          RowBox[{"-", "t"}], ",", "aGV", ",", "t0v", ",", "tcv", ",", 
          RowBox[{"\[Mu]p", "-", "\[Mu]n"}], ",", "nmax"}], "]"}]}], "+", 
       RowBox[{"FFiso0", "[", 
        RowBox[{
         RowBox[{"-", "t"}], ",", "aEV", ",", "t0v", ",", "tcv", ",", "1", 
         ",", "nmax"}], "]"}]}], 
      RowBox[{"1", "+", 
       FractionBox[
        RowBox[{"-", "t"}], 
        RowBox[{"4", 
         SuperscriptBox["M", "2"]}]]}]], ")"}], 
    RowBox[{"(", 
     RowBox[{
      RowBox[{"2", " ", 
       RowBox[{"integralF2F1x00p", "[", 
        RowBox[{
        "s", ",", "t", ",", "m", ",", "\[Lambda]", ",", "\[CapitalLambda]", 
         ",", "\[Rho]"}], "]"}]}], "-", 
      FractionBox[
       RowBox[{"6", " ", 
        SuperscriptBox["m", "2"], " ", 
        RowBox[{"integralF2F1x100p", "[", 
         RowBox[{
         "s", ",", "t", ",", "m", ",", "\[Lambda]", ",", "\[CapitalLambda]", 
          ",", "\[Rho]"}], "]"}]}], 
       RowBox[{
        RowBox[{
         RowBox[{"-", "4"}], " ", 
         SuperscriptBox["M", "2"]}], "+", "t"}]], "+", 
      FractionBox[
       RowBox[{
        SuperscriptBox["m", "4"], " ", 
        RowBox[{"integralF2F1x111p", "[", 
         RowBox[{
         "s", ",", "t", ",", "m", ",", "\[Lambda]", ",", "\[CapitalLambda]", 
          ",", "\[Rho]"}], "]"}]}], 
       RowBox[{
        RowBox[{"4", " ", 
         SuperscriptBox["M", "2"]}], "-", "t"}]], "+", 
      FractionBox[
       RowBox[{
        SuperscriptBox["m", "2"], " ", 
        RowBox[{"(", 
         RowBox[{
          RowBox[{"2", " ", 
           SuperscriptBox["m", "2"]}], "-", 
          RowBox[{"2", " ", 
           RowBox[{"(", 
            RowBox[{
             SuperscriptBox["M", "2"], "+", "s"}], ")"}]}], "+", "t"}], ")"}],
         " ", 
        RowBox[{"integralF2F1x112p", "[", 
         RowBox[{
         "s", ",", "t", ",", "m", ",", "\[Lambda]", ",", "\[CapitalLambda]", 
          ",", "\[Rho]"}], "]"}]}], 
       RowBox[{
        RowBox[{"8", " ", 
         SuperscriptBox["M", "2"]}], "-", 
        RowBox[{"2", " ", "t"}]}]], "+", 
      FractionBox[
       RowBox[{
        SuperscriptBox["m", "2"], " ", 
        RowBox[{"(", 
         RowBox[{
          RowBox[{"2", " ", 
           SuperscriptBox["m", "2"]}], "+", 
          RowBox[{"10", " ", 
           SuperscriptBox["M", "2"]}], "-", 
          RowBox[{"2", " ", "s"}], "-", "t"}], ")"}], " ", 
        RowBox[{"integralF2F1x11p", "[", 
         RowBox[{
         "s", ",", "t", ",", "m", ",", "\[Lambda]", ",", "\[CapitalLambda]", 
          ",", "\[Rho]"}], "]"}]}], 
       RowBox[{
        RowBox[{"8", " ", 
         SuperscriptBox["M", "2"]}], "-", 
        RowBox[{"2", " ", "t"}]}]], "+", 
      RowBox[{
       FractionBox["1", "2"], " ", 
       RowBox[{"(", 
        RowBox[{
         RowBox[{"-", 
          SuperscriptBox["M", "2"]}], "+", "s", "+", 
         RowBox[{
          SuperscriptBox["m", "2"], " ", 
          RowBox[{"(", 
           RowBox[{
            RowBox[{"-", "1"}], "-", 
            FractionBox[
             RowBox[{"2", " ", 
              SuperscriptBox["M", "2"]}], 
             RowBox[{
              RowBox[{
               RowBox[{"-", "4"}], " ", 
               SuperscriptBox["M", "2"]}], "+", "t"}]]}], ")"}]}]}], ")"}], 
       " ", 
       RowBox[{"integralF2F1x122p", "[", 
        RowBox[{
        "s", ",", "t", ",", "m", ",", "\[Lambda]", ",", "\[CapitalLambda]", 
         ",", "\[Rho]"}], "]"}]}], "+", 
      RowBox[{
       FractionBox["1", "2"], " ", 
       RowBox[{"(", 
        RowBox[{
         SuperscriptBox["M", "2"], "-", "s", "+", 
         FractionBox[
          RowBox[{
           SuperscriptBox["m", "2"], " ", 
           RowBox[{"(", 
            RowBox[{
             RowBox[{"2", " ", 
              SuperscriptBox["M", "2"]}], "+", "t"}], ")"}]}], 
          RowBox[{
           RowBox[{"4", " ", 
            SuperscriptBox["M", "2"]}], "-", "t"}]]}], ")"}], " ", 
       RowBox[{"integralF2F1x12p", "[", 
        RowBox[{
        "s", ",", "t", ",", "m", ",", "\[Lambda]", ",", "\[CapitalLambda]", 
         ",", "\[Rho]"}], "]"}]}], "-", 
      RowBox[{"3", " ", 
       RowBox[{"integralF2F1x200p", "[", 
        RowBox[{
        "s", ",", "t", ",", "m", ",", "\[Lambda]", ",", "\[CapitalLambda]", 
         ",", "\[Rho]"}], "]"}]}], "-", 
      RowBox[{
       FractionBox["1", "2"], " ", 
       SuperscriptBox["M", "2"], " ", 
       RowBox[{"integralF2F1x222p", "[", 
        RowBox[{
        "s", ",", "t", ",", "m", ",", "\[Lambda]", ",", "\[CapitalLambda]", 
         ",", "\[Rho]"}], "]"}]}], "+", 
      RowBox[{
       FractionBox["1", "2"], " ", 
       RowBox[{"(", 
        RowBox[{
         RowBox[{"-", 
          SuperscriptBox["m", "2"]}], "-", 
         SuperscriptBox["M", "2"], "+", "s"}], ")"}], " ", 
       RowBox[{"integralF2F1x22p", "[", 
        RowBox[{
        "s", ",", "t", ",", "m", ",", "\[Lambda]", ",", "\[CapitalLambda]", 
         ",", "\[Rho]"}], "]"}]}]}], ")"}]}]}], 
  ";"}], "\[IndentingNewLine]", 
 RowBox[{
  RowBox[{
   RowBox[{"F25F2F2p", "[", 
    RowBox[{
    "s_", ",", "t_", ",", "m_", ",", "\[Lambda]_", ",", "\[CapitalLambda]_", 
     ",", "\[Rho]_", ",", "aGV_", ",", "aEV_", ",", "AA_"}], "]"}], ":=", 
   RowBox[{
    FractionBox["\[Alpha]", 
     RowBox[{"4", "\[Pi]"}]], 
    RowBox[{"(", 
     FractionBox[
      RowBox[{
       RowBox[{
        FractionBox[
         RowBox[{"-", "t"}], 
         RowBox[{"4", 
          SuperscriptBox["M", "2"]}]], 
        RowBox[{"FFiso0", "[", 
         RowBox[{
          RowBox[{"-", "t"}], ",", "aGV", ",", "t0v", ",", "tcv", ",", 
          RowBox[{"\[Mu]p", "-", "\[Mu]n"}], ",", "nmax"}], "]"}]}], "+", 
       RowBox[{"FFiso0", "[", 
        RowBox[{
         RowBox[{"-", "t"}], ",", "aEV", ",", "t0v", ",", "tcv", ",", "1", 
         ",", "nmax"}], "]"}]}], 
      RowBox[{"1", "+", 
       FractionBox[
        RowBox[{"-", "t"}], 
        RowBox[{"4", 
         SuperscriptBox["M", "2"]}]]}]], ")"}], 
    RowBox[{"(", 
     RowBox[{
      RowBox[{"4", " ", 
       RowBox[{"integralF2F1x00p", "[", 
        RowBox[{
        "s", ",", "t", ",", "m", ",", "\[Lambda]", ",", "\[CapitalLambda]", 
         ",", "\[Rho]"}], "]"}]}], "+", 
      FractionBox[
       RowBox[{"6", " ", 
        SuperscriptBox["m", "2"], " ", 
        RowBox[{"integralF2F1x100p", "[", 
         RowBox[{
         "s", ",", "t", ",", "m", ",", "\[Lambda]", ",", "\[CapitalLambda]", 
          ",", "\[Rho]"}], "]"}]}], 
       RowBox[{
        RowBox[{
         RowBox[{"-", "4"}], " ", 
         SuperscriptBox["M", "2"]}], "+", "t"}]], "+", 
      FractionBox[
       RowBox[{
        SuperscriptBox["m", "4"], " ", 
        RowBox[{"integralF2F1x111p", "[", 
         RowBox[{
         "s", ",", "t", ",", "m", ",", "\[Lambda]", ",", "\[CapitalLambda]", 
          ",", "\[Rho]"}], "]"}]}], 
       RowBox[{
        RowBox[{
         RowBox[{"-", "4"}], " ", 
         SuperscriptBox["M", "2"]}], "+", "t"}]], "+", 
      FractionBox[
       RowBox[{
        SuperscriptBox["m", "2"], " ", 
        RowBox[{"(", 
         RowBox[{
          SuperscriptBox["m", "2"], "+", 
          SuperscriptBox["M", "2"], "-", "s"}], ")"}], " ", 
        RowBox[{"integralF2F1x112p", "[", 
         RowBox[{
         "s", ",", "t", ",", "m", ",", "\[Lambda]", ",", "\[CapitalLambda]", 
          ",", "\[Rho]"}], "]"}]}], 
       RowBox[{
        RowBox[{
         RowBox[{"-", "4"}], " ", 
         SuperscriptBox["M", "2"]}], "+", "t"}]], "+", 
      FractionBox[
       RowBox[{
        SuperscriptBox["m", "2"], " ", 
        RowBox[{"(", 
         RowBox[{
          RowBox[{
           RowBox[{"-", "2"}], " ", 
           SuperscriptBox["m", "2"]}], "+", 
          RowBox[{"6", " ", 
           SuperscriptBox["M", "2"]}], "+", 
          RowBox[{"2", " ", "s"}], "-", 
          RowBox[{"3", " ", "t"}]}], ")"}], " ", 
        RowBox[{"integralF2F1x11p", "[", 
         RowBox[{
         "s", ",", "t", ",", "m", ",", "\[Lambda]", ",", "\[CapitalLambda]", 
          ",", "\[Rho]"}], "]"}]}], 
       RowBox[{
        RowBox[{"8", " ", 
         SuperscriptBox["M", "2"]}], "-", 
        RowBox[{"2", " ", "t"}]}]], "+", 
      FractionBox[
       RowBox[{
        SuperscriptBox["m", "2"], " ", 
        SuperscriptBox["M", "2"], " ", 
        RowBox[{"integralF2F1x122p", "[", 
         RowBox[{
         "s", ",", "t", ",", "m", ",", "\[Lambda]", ",", "\[CapitalLambda]", 
          ",", "\[Rho]"}], "]"}]}], 
       RowBox[{
        RowBox[{
         RowBox[{"-", "4"}], " ", 
         SuperscriptBox["M", "2"]}], "+", "t"}]], "+", 
      RowBox[{
       RowBox[{"(", 
        RowBox[{
         RowBox[{
          FractionBox["1", "2"], " ", 
          RowBox[{"(", 
           RowBox[{
            SuperscriptBox["M", "2"], "-", "s"}], ")"}]}], "+", 
         RowBox[{
          SuperscriptBox["m", "2"], " ", 
          RowBox[{"(", 
           RowBox[{"1", "+", 
            FractionBox[
             RowBox[{"3", " ", 
              SuperscriptBox["M", "2"]}], 
             RowBox[{
              RowBox[{
               RowBox[{"-", "4"}], " ", 
               SuperscriptBox["M", "2"]}], "+", "t"}]]}], ")"}]}]}], ")"}], 
       " ", 
       RowBox[{"integralF2F1x12p", "[", 
        RowBox[{
        "s", ",", "t", ",", "m", ",", "\[Lambda]", ",", "\[CapitalLambda]", 
         ",", "\[Rho]"}], "]"}]}]}], ")"}]}]}], 
  ";"}], "\[IndentingNewLine]", 
 RowBox[{
  RowBox[{
   RowBox[{"FPF2F2p", "[", 
    RowBox[{
    "s_", ",", "t_", ",", "m_", ",", "\[Lambda]_", ",", "\[CapitalLambda]_", 
     ",", "\[Rho]_", ",", "aGV_", ",", "aEV_", ",", "AA_"}], "]"}], ":=", 
   RowBox[{
    FractionBox["\[Alpha]", 
     RowBox[{"4", "\[Pi]"}]], 
    RowBox[{"(", 
     FractionBox[
      RowBox[{
       RowBox[{
        FractionBox[
         RowBox[{"-", "t"}], 
         RowBox[{"4", 
          SuperscriptBox["M", "2"]}]], 
        RowBox[{"FFiso0", "[", 
         RowBox[{
          RowBox[{"-", "t"}], ",", "aGV", ",", "t0v", ",", "tcv", ",", 
          RowBox[{"\[Mu]p", "-", "\[Mu]n"}], ",", "nmax"}], "]"}]}], "+", 
       RowBox[{"FFiso0", "[", 
        RowBox[{
         RowBox[{"-", "t"}], ",", "aEV", ",", "t0v", ",", "tcv", ",", "1", 
         ",", "nmax"}], "]"}]}], 
      RowBox[{"1", "+", 
       FractionBox[
        RowBox[{"-", "t"}], 
        RowBox[{"4", 
         SuperscriptBox["M", "2"]}]]}]], ")"}], 
    RowBox[{"(", 
     RowBox[{
      RowBox[{
       RowBox[{"-", 
        FractionBox["1", "2"]}], " ", 
       RowBox[{"integralF2F1x00p", "[", 
        RowBox[{
        "s", ",", "t", ",", "m", ",", "\[Lambda]", ",", "\[CapitalLambda]", 
         ",", "\[Rho]"}], "]"}]}], "+", 
      FractionBox[
       RowBox[{"3", " ", 
        RowBox[{"(", 
         RowBox[{
          RowBox[{
           RowBox[{"-", "2"}], " ", 
           SuperscriptBox["m", "2"]}], "+", 
          RowBox[{"4", " ", "s"}], "+", "t"}], ")"}], " ", 
        RowBox[{"integralF2F1x100p", "[", 
         RowBox[{
         "s", ",", "t", ",", "m", ",", "\[Lambda]", ",", "\[CapitalLambda]", 
          ",", "\[Rho]"}], "]"}]}], 
       RowBox[{
        RowBox[{"8", " ", 
         SuperscriptBox["M", "2"]}], "-", 
        RowBox[{"2", " ", "t"}]}]], "+", 
      FractionBox[
       RowBox[{
        SuperscriptBox["m", "2"], " ", 
        RowBox[{"(", 
         RowBox[{
          RowBox[{
           RowBox[{"-", "2"}], " ", 
           SuperscriptBox["m", "2"]}], "+", 
          RowBox[{"4", " ", "s"}], "+", "t"}], ")"}], " ", 
        RowBox[{"integralF2F1x111p", "[", 
         RowBox[{
         "s", ",", "t", ",", "m", ",", "\[Lambda]", ",", "\[CapitalLambda]", 
          ",", "\[Rho]"}], "]"}]}], 
       RowBox[{
        RowBox[{"16", " ", 
         SuperscriptBox["M", "2"]}], "-", 
        RowBox[{"4", " ", "t"}]}]], "+", 
      FractionBox[
       RowBox[{
        RowBox[{"(", 
         RowBox[{
          RowBox[{
           RowBox[{"-", "2"}], " ", 
           SuperscriptBox["m", "4"]}], "+", 
          RowBox[{"2", " ", 
           SuperscriptBox["m", "2"], " ", 
           RowBox[{"(", 
            RowBox[{
             SuperscriptBox["M", "2"], "+", 
             RowBox[{"3", " ", "s"}]}], ")"}]}], "+", 
          RowBox[{
           RowBox[{"(", 
            RowBox[{
             SuperscriptBox["M", "2"], "-", "s"}], ")"}], " ", 
           RowBox[{"(", 
            RowBox[{
             RowBox[{"4", " ", "s"}], "+", "t"}], ")"}]}]}], ")"}], " ", 
        RowBox[{"integralF2F1x112p", "[", 
         RowBox[{
         "s", ",", "t", ",", "m", ",", "\[Lambda]", ",", "\[CapitalLambda]", 
          ",", "\[Rho]"}], "]"}]}], 
       RowBox[{
        RowBox[{"16", " ", 
         SuperscriptBox["M", "2"]}], "-", 
        RowBox[{"4", " ", "t"}]}]], "+", 
      FractionBox[
       RowBox[{
        RowBox[{"(", 
         RowBox[{
          RowBox[{
           RowBox[{"-", "2"}], " ", 
           SuperscriptBox["m", "4"]}], "+", 
          RowBox[{"2", " ", 
           RowBox[{"(", 
            RowBox[{
             SuperscriptBox["M", "2"], "+", "s"}], ")"}], " ", 
           RowBox[{"(", 
            RowBox[{
             RowBox[{"2", " ", 
              SuperscriptBox["M", "2"]}], "-", 
             RowBox[{"2", " ", "s"}], "+", "t"}], ")"}]}], "+", 
          RowBox[{
           SuperscriptBox["m", "2"], " ", 
           RowBox[{"(", 
            RowBox[{
             RowBox[{
              RowBox[{"-", "6"}], " ", 
              SuperscriptBox["M", "2"]}], "+", 
             RowBox[{"6", " ", "s"}], "+", "t"}], ")"}]}]}], ")"}], " ", 
        RowBox[{"integralF2F1x11p", "[", 
         RowBox[{
         "s", ",", "t", ",", "m", ",", "\[Lambda]", ",", "\[CapitalLambda]", 
          ",", "\[Rho]"}], "]"}]}], 
       RowBox[{
        RowBox[{"16", " ", 
         SuperscriptBox["M", "2"]}], "-", 
        RowBox[{"4", " ", "t"}]}]], "+", 
      FractionBox[
       RowBox[{
        RowBox[{"(", 
         RowBox[{
          RowBox[{"4", " ", 
           SuperscriptBox["M", "4"]}], "+", 
          RowBox[{
           SuperscriptBox["m", "2"], " ", 
           RowBox[{"(", 
            RowBox[{
             RowBox[{"2", " ", 
              SuperscriptBox["M", "2"]}], "-", "t"}], ")"}]}], "+", 
          RowBox[{"s", " ", "t"}]}], ")"}], " ", 
        RowBox[{"integralF2F1x122p", "[", 
         RowBox[{
         "s", ",", "t", ",", "m", ",", "\[Lambda]", ",", "\[CapitalLambda]", 
          ",", "\[Rho]"}], "]"}]}], 
       RowBox[{
        RowBox[{"16", " ", 
         SuperscriptBox["M", "2"]}], "-", 
        RowBox[{"4", " ", "t"}]}]], "+", 
      FractionBox[
       RowBox[{
        RowBox[{"(", 
         RowBox[{
          RowBox[{
           RowBox[{"-", "6"}], " ", 
           SuperscriptBox["m", "2"], " ", 
           SuperscriptBox["M", "2"]}], "+", 
          RowBox[{
           RowBox[{"(", 
            RowBox[{
             SuperscriptBox["M", "2"], "+", "s"}], ")"}], " ", 
           RowBox[{"(", 
            RowBox[{
             RowBox[{"8", " ", 
              SuperscriptBox["M", "2"]}], "+", "t"}], ")"}]}]}], ")"}], " ", 
        RowBox[{"integralF2F1x12p", "[", 
         RowBox[{
         "s", ",", "t", ",", "m", ",", "\[Lambda]", ",", "\[CapitalLambda]", 
          ",", "\[Rho]"}], "]"}]}], 
       RowBox[{
        RowBox[{"16", " ", 
         SuperscriptBox["M", "2"]}], "-", 
        RowBox[{"4", " ", "t"}]}]], "+", 
      RowBox[{
       FractionBox["3", "2"], " ", 
       RowBox[{"integralF2F1x200p", "[", 
        RowBox[{
        "s", ",", "t", ",", "m", ",", "\[Lambda]", ",", "\[CapitalLambda]", 
         ",", "\[Rho]"}], "]"}]}], "+", 
      RowBox[{
       FractionBox["1", "4"], " ", 
       SuperscriptBox["M", "2"], " ", 
       RowBox[{"integralF2F1x222p", "[", 
        RowBox[{
        "s", ",", "t", ",", "m", ",", "\[Lambda]", ",", "\[CapitalLambda]", 
         ",", "\[Rho]"}], "]"}]}], "+", 
      RowBox[{
       FractionBox["1", "2"], " ", 
       SuperscriptBox["M", "2"], " ", 
       RowBox[{"integralF2F1x22p", "[", 
        RowBox[{
        "s", ",", "t", ",", "m", ",", "\[Lambda]", ",", "\[CapitalLambda]", 
         ",", "\[Rho]"}], "]"}]}]}], ")"}]}]}], 
  ";"}], "\[IndentingNewLine]", 
 RowBox[{
  RowBox[{
   RowBox[{"FP5F2F2p", "[", 
    RowBox[{
    "s_", ",", "t_", ",", "m_", ",", "\[Lambda]_", ",", "\[CapitalLambda]_", 
     ",", "\[Rho]_", ",", "aGV_", ",", "aEV_", ",", "AA_"}], "]"}], ":=", 
   RowBox[{
    FractionBox["\[Alpha]", 
     RowBox[{"4", "\[Pi]"}]], 
    RowBox[{"(", 
     FractionBox[
      RowBox[{
       RowBox[{
        FractionBox[
         RowBox[{"-", "t"}], 
         RowBox[{"4", 
          SuperscriptBox["M", "2"]}]], 
        RowBox[{"FFiso0", "[", 
         RowBox[{
          RowBox[{"-", "t"}], ",", "aGV", ",", "t0v", ",", "tcv", ",", 
          RowBox[{"\[Mu]p", "-", "\[Mu]n"}], ",", "nmax"}], "]"}]}], "+", 
       RowBox[{"FFiso0", "[", 
        RowBox[{
         RowBox[{"-", "t"}], ",", "aEV", ",", "t0v", ",", "tcv", ",", "1", 
         ",", "nmax"}], "]"}]}], 
      RowBox[{"1", "+", 
       FractionBox[
        RowBox[{"-", "t"}], 
        RowBox[{"4", 
         SuperscriptBox["M", "2"]}]]}]], ")"}], 
    RowBox[{"(", 
     RowBox[{
      RowBox[{
       RowBox[{"-", 
        FractionBox["7", "2"]}], " ", 
       RowBox[{"integralF2F1x00p", "[", 
        RowBox[{
        "s", ",", "t", ",", "m", ",", "\[Lambda]", ",", "\[CapitalLambda]", 
         ",", "\[Rho]"}], "]"}]}], "+", 
      RowBox[{
       RowBox[{"(", 
        RowBox[{
         FractionBox["15", "2"], "+", 
         FractionBox[
          RowBox[{"3", " ", 
           RowBox[{"(", 
            RowBox[{
             SuperscriptBox["m", "2"], "-", 
             RowBox[{"2", " ", 
              RowBox[{"(", 
               RowBox[{
                SuperscriptBox["M", "2"], "+", "s"}], ")"}]}]}], ")"}]}], 
          RowBox[{
           RowBox[{"4", " ", 
            SuperscriptBox["M", "2"]}], "-", "t"}]]}], ")"}], " ", 
       RowBox[{"integralF2F1x100p", "[", 
        RowBox[{
        "s", ",", "t", ",", "m", ",", "\[Lambda]", ",", "\[CapitalLambda]", 
         ",", "\[Rho]"}], "]"}]}], "+", 
      FractionBox[
       RowBox[{
        SuperscriptBox["m", "2"], " ", 
        RowBox[{"(", 
         RowBox[{
          RowBox[{"2", " ", 
           SuperscriptBox["m", "2"]}], "+", 
          RowBox[{"16", " ", 
           SuperscriptBox["M", "2"]}], "-", 
          RowBox[{"4", " ", "s"}], "-", 
          RowBox[{"5", " ", "t"}]}], ")"}], " ", 
        RowBox[{"integralF2F1x111p", "[", 
         RowBox[{
         "s", ",", "t", ",", "m", ",", "\[Lambda]", ",", "\[CapitalLambda]", 
          ",", "\[Rho]"}], "]"}]}], 
       RowBox[{
        RowBox[{"16", " ", 
         SuperscriptBox["M", "2"]}], "-", 
        RowBox[{"4", " ", "t"}]}]], "+", 
      FractionBox[
       RowBox[{
        RowBox[{"(", 
         RowBox[{
          RowBox[{"2", " ", 
           SuperscriptBox["m", "4"]}], "+", 
          RowBox[{
           RowBox[{"(", 
            RowBox[{
             SuperscriptBox["M", "2"], "-", "s"}], ")"}], " ", 
           RowBox[{"(", 
            RowBox[{
             RowBox[{"16", " ", 
              SuperscriptBox["M", "2"]}], "-", 
             RowBox[{"4", " ", "s"}], "-", 
             RowBox[{"5", " ", "t"}]}], ")"}]}], "+", 
          RowBox[{
           SuperscriptBox["m", "2"], " ", 
           RowBox[{"(", 
            RowBox[{
             RowBox[{"22", " ", 
              SuperscriptBox["M", "2"]}], "-", 
             RowBox[{"6", " ", 
              RowBox[{"(", 
               RowBox[{"s", "+", "t"}], ")"}]}]}], ")"}]}]}], ")"}], " ", 
        RowBox[{"integralF2F1x112p", "[", 
         RowBox[{
         "s", ",", "t", ",", "m", ",", "\[Lambda]", ",", "\[CapitalLambda]", 
          ",", "\[Rho]"}], "]"}]}], 
       RowBox[{
        RowBox[{"16", " ", 
         SuperscriptBox["M", "2"]}], "-", 
        RowBox[{"4", " ", "t"}]}]], "+", 
      FractionBox[
       RowBox[{
        RowBox[{"(", 
         RowBox[{
          RowBox[{"2", " ", 
           SuperscriptBox["m", "4"]}], "+", 
          RowBox[{"2", " ", 
           RowBox[{"(", 
            RowBox[{
             RowBox[{"3", " ", 
              SuperscriptBox["M", "2"]}], "-", "s"}], ")"}], " ", 
           RowBox[{"(", 
            RowBox[{
             RowBox[{"2", " ", 
              SuperscriptBox["M", "2"]}], "-", 
             RowBox[{"2", " ", "s"}], "-", "t"}], ")"}]}], "+", 
          RowBox[{
           SuperscriptBox["m", "2"], " ", 
           RowBox[{"(", 
            RowBox[{
             RowBox[{
              RowBox[{"-", "2"}], " ", 
              SuperscriptBox["M", "2"]}], "-", 
             RowBox[{"6", " ", "s"}], "+", "t"}], ")"}]}]}], ")"}], " ", 
        RowBox[{"integralF2F1x11p", "[", 
         RowBox[{
         "s", ",", "t", ",", "m", ",", "\[Lambda]", ",", "\[CapitalLambda]", 
          ",", "\[Rho]"}], "]"}]}], 
       RowBox[{
        RowBox[{"16", " ", 
         SuperscriptBox["M", "2"]}], "-", 
        RowBox[{"4", " ", "t"}]}]], "+", 
      FractionBox[
       RowBox[{
        RowBox[{"(", 
         RowBox[{
          RowBox[{"20", " ", 
           SuperscriptBox["M", "4"]}], "+", 
          RowBox[{
           SuperscriptBox["m", "2"], " ", 
           RowBox[{"(", 
            RowBox[{
             RowBox[{"6", " ", 
              SuperscriptBox["M", "2"]}], "-", "t"}], ")"}]}], "+", 
          RowBox[{"s", " ", "t"}], "-", 
          RowBox[{"2", " ", 
           SuperscriptBox["M", "2"], " ", 
           RowBox[{"(", 
            RowBox[{
             RowBox[{"4", " ", "s"}], "+", 
             RowBox[{"3", " ", "t"}]}], ")"}]}]}], ")"}], " ", 
        RowBox[{"integralF2F1x122p", "[", 
         RowBox[{
         "s", ",", "t", ",", "m", ",", "\[Lambda]", ",", "\[CapitalLambda]", 
          ",", "\[Rho]"}], "]"}]}], 
       RowBox[{
        RowBox[{"16", " ", 
         SuperscriptBox["M", "2"]}], "-", 
        RowBox[{"4", " ", "t"}]}]], "+", 
      FractionBox[
       RowBox[{
        RowBox[{"(", 
         RowBox[{
          RowBox[{"16", " ", 
           SuperscriptBox["M", "4"]}], "-", 
          RowBox[{"7", " ", 
           SuperscriptBox["M", "2"], " ", "t"}], "-", 
          RowBox[{"3", " ", "s", " ", "t"}], "+", 
          RowBox[{"3", " ", 
           SuperscriptBox["m", "2"], " ", 
           RowBox[{"(", 
            RowBox[{
             RowBox[{
              RowBox[{"-", "2"}], " ", 
              SuperscriptBox["M", "2"]}], "+", "t"}], ")"}]}]}], ")"}], " ", 
        RowBox[{"integralF2F1x12p", "[", 
         RowBox[{
         "s", ",", "t", ",", "m", ",", "\[Lambda]", ",", "\[CapitalLambda]", 
          ",", "\[Rho]"}], "]"}]}], 
       RowBox[{
        RowBox[{"16", " ", 
         SuperscriptBox["M", "2"]}], "-", 
        RowBox[{"4", " ", "t"}]}]], "+", 
      RowBox[{
       FractionBox["3", "2"], " ", 
       RowBox[{"integralF2F1x200p", "[", 
        RowBox[{
        "s", ",", "t", ",", "m", ",", "\[Lambda]", ",", "\[CapitalLambda]", 
         ",", "\[Rho]"}], "]"}]}], "+", 
      RowBox[{
       FractionBox["1", "4"], " ", 
       SuperscriptBox["M", "2"], " ", 
       RowBox[{"integralF2F1x222p", "[", 
        RowBox[{
        "s", ",", "t", ",", "m", ",", "\[Lambda]", ",", "\[CapitalLambda]", 
         ",", "\[Rho]"}], "]"}]}], "-", 
      RowBox[{
       FractionBox["1", "2"], " ", 
       SuperscriptBox["M", "2"], " ", 
       RowBox[{"integralF2F1x22p", "[", 
        RowBox[{
        "s", ",", "t", ",", "m", ",", "\[Lambda]", ",", "\[CapitalLambda]", 
         ",", "\[Rho]"}], "]"}]}]}], ")"}]}]}], 
  ";"}], "\[IndentingNewLine]", 
 RowBox[{
  RowBox[{
   RowBox[{"F3F2F2p", "[", 
    RowBox[{
    "s_", ",", "t_", ",", "m_", ",", "\[Lambda]_", ",", "\[CapitalLambda]_", 
     ",", "\[Rho]_", ",", "aGV_", ",", "aEV_", ",", "AA_"}], "]"}], ":=", 
   RowBox[{
    FractionBox["\[Alpha]", 
     RowBox[{"4", "\[Pi]"}]], 
    RowBox[{"(", 
     FractionBox[
      RowBox[{
       RowBox[{
        FractionBox[
         RowBox[{"-", "t"}], 
         RowBox[{"4", 
          SuperscriptBox["M", "2"]}]], 
        RowBox[{"FFiso0", "[", 
         RowBox[{
          RowBox[{"-", "t"}], ",", "aGV", ",", "t0v", ",", "tcv", ",", 
          RowBox[{"\[Mu]p", "-", "\[Mu]n"}], ",", "nmax"}], "]"}]}], "+", 
       RowBox[{"FFiso0", "[", 
        RowBox[{
         RowBox[{"-", "t"}], ",", "aEV", ",", "t0v", ",", "tcv", ",", "1", 
         ",", "nmax"}], "]"}]}], 
      RowBox[{"1", "+", 
       FractionBox[
        RowBox[{"-", "t"}], 
        RowBox[{"4", 
         SuperscriptBox["M", "2"]}]]}]], ")"}], 
    RowBox[{"(", 
     RowBox[{
      RowBox[{"3", " ", 
       RowBox[{"integralF2F1x00p", "[", 
        RowBox[{
        "s", ",", "t", ",", "m", ",", "\[Lambda]", ",", "\[CapitalLambda]", 
         ",", "\[Rho]"}], "]"}]}], "-", 
      RowBox[{"9", " ", 
       RowBox[{"integralF2F1x100p", "[", 
        RowBox[{
        "s", ",", "t", ",", "m", ",", "\[Lambda]", ",", "\[CapitalLambda]", 
         ",", "\[Rho]"}], "]"}]}], "-", 
      RowBox[{
       FractionBox["3", "2"], " ", 
       SuperscriptBox["m", "2"], " ", 
       RowBox[{"integralF2F1x111p", "[", 
        RowBox[{
        "s", ",", "t", ",", "m", ",", "\[Lambda]", ",", "\[CapitalLambda]", 
         ",", "\[Rho]"}], "]"}]}], "-", 
      RowBox[{
       FractionBox["3", "2"], " ", 
       RowBox[{"(", 
        RowBox[{
         SuperscriptBox["m", "2"], "+", 
         SuperscriptBox["M", "2"], "-", "s"}], ")"}], " ", 
       RowBox[{"integralF2F1x112p", "[", 
        RowBox[{
        "s", ",", "t", ",", "m", ",", "\[Lambda]", ",", "\[CapitalLambda]", 
         ",", "\[Rho]"}], "]"}]}], "+", 
      RowBox[{
       RowBox[{"(", 
        RowBox[{
         RowBox[{"-", 
          FractionBox[
           SuperscriptBox["m", "2"], "2"]}], "-", 
         SuperscriptBox["M", "2"], "+", "s"}], ")"}], " ", 
       RowBox[{"integralF2F1x11p", "[", 
        RowBox[{
        "s", ",", "t", ",", "m", ",", "\[Lambda]", ",", "\[CapitalLambda]", 
         ",", "\[Rho]"}], "]"}]}], "-", 
      RowBox[{
       FractionBox["3", "2"], " ", 
       SuperscriptBox["M", "2"], " ", 
       RowBox[{"integralF2F1x122p", "[", 
        RowBox[{
        "s", ",", "t", ",", "m", ",", "\[Lambda]", ",", "\[CapitalLambda]", 
         ",", "\[Rho]"}], "]"}]}], "+", 
      RowBox[{
       FractionBox["1", "2"], " ", 
       RowBox[{"(", 
        RowBox[{
         SuperscriptBox["m", "2"], "-", 
         RowBox[{"3", " ", 
          SuperscriptBox["M", "2"]}], "-", "s"}], ")"}], " ", 
       RowBox[{"integralF2F1x12p", "[", 
        RowBox[{
        "s", ",", "t", ",", "m", ",", "\[Lambda]", ",", "\[CapitalLambda]", 
         ",", "\[Rho]"}], "]"}]}], "+", 
      RowBox[{
       SuperscriptBox["M", "2"], " ", 
       RowBox[{"integralF2F1x22p", "[", 
        RowBox[{
        "s", ",", "t", ",", "m", ",", "\[Lambda]", ",", "\[CapitalLambda]", 
         ",", "\[Rho]"}], "]"}]}]}], ")"}]}]}], 
  ";"}], "\[IndentingNewLine]", 
 RowBox[{
  RowBox[{
   RowBox[{"F35F2F2p", "[", 
    RowBox[{
    "s_", ",", "t_", ",", "m_", ",", "\[Lambda]_", ",", "\[CapitalLambda]_", 
     ",", "\[Rho]_", ",", "aGV_", ",", "aEV_", ",", "AA_"}], "]"}], ":=", 
   RowBox[{
    FractionBox["\[Alpha]", 
     RowBox[{"4", "\[Pi]"}]], 
    RowBox[{"(", 
     FractionBox[
      RowBox[{
       RowBox[{
        FractionBox[
         RowBox[{"-", "t"}], 
         RowBox[{"4", 
          SuperscriptBox["M", "2"]}]], 
        RowBox[{"FFiso0", "[", 
         RowBox[{
          RowBox[{"-", "t"}], ",", "aGV", ",", "t0v", ",", "tcv", ",", 
          RowBox[{"\[Mu]p", "-", "\[Mu]n"}], ",", "nmax"}], "]"}]}], "+", 
       RowBox[{"FFiso0", "[", 
        RowBox[{
         RowBox[{"-", "t"}], ",", "aEV", ",", "t0v", ",", "tcv", ",", "1", 
         ",", "nmax"}], "]"}]}], 
      RowBox[{"1", "+", 
       FractionBox[
        RowBox[{"-", "t"}], 
        RowBox[{"4", 
         SuperscriptBox["M", "2"]}]]}]], ")"}], 
    RowBox[{"(", 
     RowBox[{
      FractionBox[
       RowBox[{"6", " ", "t", " ", 
        RowBox[{"integralF2F1x100p", "[", 
         RowBox[{
         "s", ",", "t", ",", "m", ",", "\[Lambda]", ",", "\[CapitalLambda]", 
          ",", "\[Rho]"}], "]"}]}], 
       RowBox[{
        RowBox[{"4", " ", 
         SuperscriptBox["M", "2"]}], "-", "t"}]], "+", 
      FractionBox[
       RowBox[{
        SuperscriptBox["m", "2"], " ", "t", " ", 
        RowBox[{"integralF2F1x111p", "[", 
         RowBox[{
         "s", ",", "t", ",", "m", ",", "\[Lambda]", ",", "\[CapitalLambda]", 
          ",", "\[Rho]"}], "]"}]}], 
       RowBox[{
        RowBox[{"4", " ", 
         SuperscriptBox["M", "2"]}], "-", "t"}]], "+", 
      FractionBox[
       RowBox[{
        RowBox[{"(", 
         RowBox[{
          SuperscriptBox["m", "2"], "+", 
          SuperscriptBox["M", "2"], "-", "s"}], ")"}], " ", "t", " ", 
        RowBox[{"integralF2F1x112p", "[", 
         RowBox[{
         "s", ",", "t", ",", "m", ",", "\[Lambda]", ",", "\[CapitalLambda]", 
          ",", "\[Rho]"}], "]"}]}], 
       RowBox[{
        RowBox[{"4", " ", 
         SuperscriptBox["M", "2"]}], "-", "t"}]], "+", 
      FractionBox[
       RowBox[{
        RowBox[{"(", 
         RowBox[{
          RowBox[{"6", " ", 
           SuperscriptBox["M", "2"], " ", "t"}], "-", 
          RowBox[{"2", " ", "s", " ", "t"}], "+", 
          RowBox[{
           SuperscriptBox["m", "2"], " ", 
           RowBox[{"(", 
            RowBox[{
             RowBox[{"4", " ", 
              SuperscriptBox["M", "2"]}], "+", "t"}], ")"}]}]}], ")"}], " ", 
        RowBox[{"integralF2F1x11p", "[", 
         RowBox[{
         "s", ",", "t", ",", "m", ",", "\[Lambda]", ",", "\[CapitalLambda]", 
          ",", "\[Rho]"}], "]"}]}], 
       RowBox[{
        RowBox[{"8", " ", 
         SuperscriptBox["M", "2"]}], "-", 
        RowBox[{"2", " ", "t"}]}]], "+", 
      FractionBox[
       RowBox[{
        SuperscriptBox["M", "2"], " ", "t", " ", 
        RowBox[{"integralF2F1x122p", "[", 
         RowBox[{
         "s", ",", "t", ",", "m", ",", "\[Lambda]", ",", "\[CapitalLambda]", 
          ",", "\[Rho]"}], "]"}]}], 
       RowBox[{
        RowBox[{"4", " ", 
         SuperscriptBox["M", "2"]}], "-", "t"}]], "+", 
      FractionBox[
       RowBox[{"3", " ", 
        SuperscriptBox["M", "2"], " ", "t", " ", 
        RowBox[{"integralF2F1x12p", "[", 
         RowBox[{
         "s", ",", "t", ",", "m", ",", "\[Lambda]", ",", "\[CapitalLambda]", 
          ",", "\[Rho]"}], "]"}]}], 
       RowBox[{
        RowBox[{"4", " ", 
         SuperscriptBox["M", "2"]}], "-", "t"}]]}], ")"}]}]}], 
  ";"}], "\[IndentingNewLine]", 
 RowBox[{
  RowBox[{
   RowBox[{"GMF2FAp", "[", 
    RowBox[{
    "s_", ",", "t_", ",", "m_", ",", "\[Lambda]_", ",", "\[CapitalLambda]_", 
     ",", "\[Rho]_", ",", "aGV_", ",", "aEV_", ",", "AA_"}], "]"}], ":=", 
   RowBox[{
    FractionBox["\[Alpha]", 
     RowBox[{"4", "\[Pi]"}]], 
    RowBox[{"FFiso0", "[", 
     RowBox[{
      RowBox[{"-", "t"}], ",", "AA", ",", "t0a", ",", "tca", ",", "gA", ",", 
      "nmax"}], "]"}], 
    RowBox[{"(", 
     RowBox[{
      RowBox[{"integralF2F1x00p", "[", 
       RowBox[{
       "s", ",", "t", ",", "m", ",", "\[Lambda]", ",", "\[CapitalLambda]", 
        ",", "\[Rho]"}], "]"}], "+", 
      RowBox[{"3", " ", 
       RowBox[{"integralF2F1x100p", "[", 
        RowBox[{
        "s", ",", "t", ",", "m", ",", "\[Lambda]", ",", "\[CapitalLambda]", 
         ",", "\[Rho]"}], "]"}]}], "+", 
      RowBox[{
       FractionBox["1", "2"], " ", 
       SuperscriptBox["m", "2"], " ", 
       RowBox[{"integralF2F1x111p", "[", 
        RowBox[{
        "s", ",", "t", ",", "m", ",", "\[Lambda]", ",", "\[CapitalLambda]", 
         ",", "\[Rho]"}], "]"}]}], "+", 
      RowBox[{
       FractionBox["1", "2"], " ", 
       RowBox[{"(", 
        RowBox[{
         RowBox[{"3", " ", 
          SuperscriptBox["m", "2"]}], "+", 
         SuperscriptBox["M", "2"], "-", "s"}], ")"}], " ", 
       RowBox[{"integralF2F1x112p", "[", 
        RowBox[{
        "s", ",", "t", ",", "m", ",", "\[Lambda]", ",", "\[CapitalLambda]", 
         ",", "\[Rho]"}], "]"}]}], "-", 
      RowBox[{
       FractionBox["1", "2"], " ", 
       SuperscriptBox["m", "2"], " ", 
       RowBox[{"integralF2F1x11p", "[", 
        RowBox[{
        "s", ",", "t", ",", "m", ",", "\[Lambda]", ",", "\[CapitalLambda]", 
         ",", "\[Rho]"}], "]"}]}], "+", 
      RowBox[{
       RowBox[{"(", 
        RowBox[{
         SuperscriptBox["m", "2"], "+", 
         FractionBox[
          RowBox[{"3", " ", 
           SuperscriptBox["M", "2"]}], "2"], "-", "s"}], ")"}], " ", 
       RowBox[{"integralF2F1x122p", "[", 
        RowBox[{
        "s", ",", "t", ",", "m", ",", "\[Lambda]", ",", "\[CapitalLambda]", 
         ",", "\[Rho]"}], "]"}]}], "+", 
      RowBox[{
       FractionBox["1", "2"], " ", 
       RowBox[{"(", 
        RowBox[{
         SuperscriptBox["m", "2"], "-", 
         SuperscriptBox["M", "2"], "-", "s"}], ")"}], " ", 
       RowBox[{"integralF2F1x12p", "[", 
        RowBox[{
        "s", ",", "t", ",", "m", ",", "\[Lambda]", ",", "\[CapitalLambda]", 
         ",", "\[Rho]"}], "]"}]}], "+", 
      RowBox[{"6", " ", 
       RowBox[{"integralF2F1x200p", "[", 
        RowBox[{
        "s", ",", "t", ",", "m", ",", "\[Lambda]", ",", "\[CapitalLambda]", 
         ",", "\[Rho]"}], "]"}]}], "+", 
      RowBox[{
       SuperscriptBox["M", "2"], " ", 
       RowBox[{"integralF2F1x222p", "[", 
        RowBox[{
        "s", ",", "t", ",", "m", ",", "\[Lambda]", ",", "\[CapitalLambda]", 
         ",", "\[Rho]"}], "]"}]}], "+", 
      RowBox[{
       SuperscriptBox["M", "2"], " ", 
       RowBox[{"integralF2F1x22p", "[", 
        RowBox[{
        "s", ",", "t", ",", "m", ",", "\[Lambda]", ",", "\[CapitalLambda]", 
         ",", "\[Rho]"}], "]"}]}]}], ")"}]}]}], 
  ";"}], "\[IndentingNewLine]", 
 RowBox[{
  RowBox[{
   RowBox[{"FAF2FAp", "[", 
    RowBox[{
    "s_", ",", "t_", ",", "m_", ",", "\[Lambda]_", ",", "\[CapitalLambda]_", 
     ",", "\[Rho]_", ",", "aGV_", ",", "aEV_", ",", "AA_"}], "]"}], ":=", 
   RowBox[{
    FractionBox["\[Alpha]", 
     RowBox[{"4", "\[Pi]"}]], 
    RowBox[{"FFiso0", "[", 
     RowBox[{
      RowBox[{"-", "t"}], ",", "AA", ",", "t0a", ",", "tca", ",", "gA", ",", 
      "nmax"}], "]"}], 
    RowBox[{"(", 
     RowBox[{
      RowBox[{"4", " ", 
       RowBox[{"integralF2F1x00p", "[", 
        RowBox[{
        "s", ",", "t", ",", "m", ",", "\[Lambda]", ",", "\[CapitalLambda]", 
         ",", "\[Rho]"}], "]"}]}], "-", 
      RowBox[{
       FractionBox["1", "2"], " ", 
       SuperscriptBox["m", "2"], " ", 
       RowBox[{"integralF2F1x112p", "[", 
        RowBox[{
        "s", ",", "t", ",", "m", ",", "\[Lambda]", ",", "\[CapitalLambda]", 
         ",", "\[Rho]"}], "]"}]}], "+", 
      RowBox[{
       FractionBox["3", "2"], " ", 
       SuperscriptBox["m", "2"], " ", 
       RowBox[{"integralF2F1x11p", "[", 
        RowBox[{
        "s", ",", "t", ",", "m", ",", "\[Lambda]", ",", "\[CapitalLambda]", 
         ",", "\[Rho]"}], "]"}]}], "+", 
      RowBox[{
       FractionBox["1", "2"], " ", 
       RowBox[{"(", 
        RowBox[{
         RowBox[{"-", 
          SuperscriptBox["m", "2"]}], "-", 
         SuperscriptBox["M", "2"], "+", "s"}], ")"}], " ", 
       RowBox[{"integralF2F1x122p", "[", 
        RowBox[{
        "s", ",", "t", ",", "m", ",", "\[Lambda]", ",", "\[CapitalLambda]", 
         ",", "\[Rho]"}], "]"}]}], "+", 
      RowBox[{
       RowBox[{"(", 
        RowBox[{
         SuperscriptBox["M", "2"], "-", "s"}], ")"}], " ", 
       RowBox[{"integralF2F1x12p", "[", 
        RowBox[{
        "s", ",", "t", ",", "m", ",", "\[Lambda]", ",", "\[CapitalLambda]", 
         ",", "\[Rho]"}], "]"}]}], "-", 
      RowBox[{"3", " ", 
       RowBox[{"integralF2F1x200p", "[", 
        RowBox[{
        "s", ",", "t", ",", "m", ",", "\[Lambda]", ",", "\[CapitalLambda]", 
         ",", "\[Rho]"}], "]"}]}], "-", 
      RowBox[{
       FractionBox["1", "2"], " ", 
       SuperscriptBox["M", "2"], " ", 
       RowBox[{"integralF2F1x222p", "[", 
        RowBox[{
        "s", ",", "t", ",", "m", ",", "\[Lambda]", ",", "\[CapitalLambda]", 
         ",", "\[Rho]"}], "]"}]}], "+", 
      RowBox[{
       FractionBox["1", "2"], " ", 
       RowBox[{"(", 
        RowBox[{
         RowBox[{"-", 
          SuperscriptBox["m", "2"]}], "-", 
         SuperscriptBox["M", "2"], "+", "s"}], ")"}], " ", 
       RowBox[{"integralF2F1x22p", "[", 
        RowBox[{
        "s", ",", "t", ",", "m", ",", "\[Lambda]", ",", "\[CapitalLambda]", 
         ",", "\[Rho]"}], "]"}]}]}], ")"}]}]}], 
  ";"}], "\[IndentingNewLine]", 
 RowBox[{
  RowBox[{
   RowBox[{"F2F2FAp", "[", 
    RowBox[{
    "s_", ",", "t_", ",", "m_", ",", "\[Lambda]_", ",", "\[CapitalLambda]_", 
     ",", "\[Rho]_", ",", "aGV_", ",", "aEV_", ",", "AA_"}], "]"}], ":=", 
   RowBox[{
    FractionBox["\[Alpha]", 
     RowBox[{"4", "\[Pi]"}]], 
    RowBox[{"FFiso0", "[", 
     RowBox[{
      RowBox[{"-", "t"}], ",", "AA", ",", "t0a", ",", "tca", ",", "gA", ",", 
      "nmax"}], "]"}], 
    RowBox[{"(", 
     RowBox[{
      RowBox[{
       RowBox[{"(", 
        RowBox[{"7", "-", 
         FractionBox[
          RowBox[{"3", " ", 
           SuperscriptBox["m", "2"]}], 
          RowBox[{
           RowBox[{
            RowBox[{"-", "4"}], " ", 
            SuperscriptBox["M", "2"]}], "+", "t"}]]}], ")"}], " ", 
       RowBox[{"integralF2F1x00p", "[", 
        RowBox[{
        "s", ",", "t", ",", "m", ",", "\[Lambda]", ",", "\[CapitalLambda]", 
         ",", "\[Rho]"}], "]"}]}], "+", 
      RowBox[{
       RowBox[{"(", 
        RowBox[{"3", "+", 
         FractionBox[
          RowBox[{"9", " ", 
           SuperscriptBox["m", "2"]}], 
          RowBox[{
           RowBox[{
            RowBox[{"-", "4"}], " ", 
            SuperscriptBox["M", "2"]}], "+", "t"}]]}], ")"}], " ", 
       RowBox[{"integralF2F1x100p", "[", 
        RowBox[{
        "s", ",", "t", ",", "m", ",", "\[Lambda]", ",", "\[CapitalLambda]", 
         ",", "\[Rho]"}], "]"}]}], "+", 
      RowBox[{
       FractionBox["1", "2"], " ", 
       SuperscriptBox["m", "2"], " ", 
       RowBox[{"(", 
        RowBox[{"1", "+", 
         FractionBox[
          RowBox[{"3", " ", 
           SuperscriptBox["m", "2"]}], 
          RowBox[{
           RowBox[{
            RowBox[{"-", "4"}], " ", 
            SuperscriptBox["M", "2"]}], "+", "t"}]]}], ")"}], " ", 
       RowBox[{"integralF2F1x111p", "[", 
        RowBox[{
        "s", ",", "t", ",", "m", ",", "\[Lambda]", ",", "\[CapitalLambda]", 
         ",", "\[Rho]"}], "]"}]}], "+", 
      RowBox[{
       FractionBox["1", "2"], " ", 
       RowBox[{"(", 
        RowBox[{
         RowBox[{"3", " ", 
          SuperscriptBox["m", "2"]}], "+", 
         SuperscriptBox["M", "2"], "-", "s", "+", 
         FractionBox[
          RowBox[{"3", " ", 
           SuperscriptBox["m", "2"], " ", 
           RowBox[{"(", 
            RowBox[{
             SuperscriptBox["m", "2"], "+", 
             SuperscriptBox["M", "2"], "-", "s"}], ")"}]}], 
          RowBox[{
           RowBox[{
            RowBox[{"-", "4"}], " ", 
            SuperscriptBox["M", "2"]}], "+", "t"}]]}], ")"}], " ", 
       RowBox[{"integralF2F1x112p", "[", 
        RowBox[{
        "s", ",", "t", ",", "m", ",", "\[Lambda]", ",", "\[CapitalLambda]", 
         ",", "\[Rho]"}], "]"}]}], "-", 
      FractionBox[
       RowBox[{
        SuperscriptBox["m", "2"], " ", 
        RowBox[{"(", 
         RowBox[{
          SuperscriptBox["m", "2"], "-", 
          RowBox[{"5", " ", 
           SuperscriptBox["M", "2"]}], "-", "s", "+", "t"}], ")"}], " ", 
        RowBox[{"integralF2F1x11p", "[", 
         RowBox[{
         "s", ",", "t", ",", "m", ",", "\[Lambda]", ",", "\[CapitalLambda]", 
          ",", "\[Rho]"}], "]"}]}], 
       RowBox[{
        RowBox[{"4", " ", 
         SuperscriptBox["M", "2"]}], "-", "t"}]], "+", 
      RowBox[{
       RowBox[{"(", 
        RowBox[{
         FractionBox[
          RowBox[{"3", " ", 
           SuperscriptBox["M", "2"]}], "2"], "-", "s", "+", 
         RowBox[{
          SuperscriptBox["m", "2"], " ", 
          RowBox[{"(", 
           RowBox[{"1", "+", 
            FractionBox[
             RowBox[{"3", " ", 
              SuperscriptBox["M", "2"]}], 
             RowBox[{"2", " ", 
              RowBox[{"(", 
               RowBox[{
                RowBox[{
                 RowBox[{"-", "4"}], " ", 
                 SuperscriptBox["M", "2"]}], "+", "t"}], ")"}]}]]}], 
           ")"}]}]}], ")"}], " ", 
       RowBox[{"integralF2F1x122p", "[", 
        RowBox[{
        "s", ",", "t", ",", "m", ",", "\[Lambda]", ",", "\[CapitalLambda]", 
         ",", "\[Rho]"}], "]"}]}], "+", 
      RowBox[{
       FractionBox["1", "2"], " ", 
       RowBox[{"(", 
        RowBox[{
         RowBox[{"3", " ", 
          SuperscriptBox["m", "2"]}], "+", 
         SuperscriptBox["M", "2"], "-", 
         RowBox[{"3", " ", "s"}], "+", 
         FractionBox[
          RowBox[{
           SuperscriptBox["m", "2"], " ", 
           RowBox[{"(", 
            RowBox[{
             RowBox[{"-", 
              SuperscriptBox["m", "2"]}], "+", 
             SuperscriptBox["M", "2"], "+", "s"}], ")"}]}], 
          RowBox[{
           RowBox[{
            RowBox[{"-", "4"}], " ", 
            SuperscriptBox["M", "2"]}], "+", "t"}]]}], ")"}], " ", 
       RowBox[{"integralF2F1x12p", "[", 
        RowBox[{
        "s", ",", "t", ",", "m", ",", "\[Lambda]", ",", "\[CapitalLambda]", 
         ",", "\[Rho]"}], "]"}]}], "+", 
      RowBox[{"6", " ", 
       RowBox[{"integralF2F1x200p", "[", 
        RowBox[{
        "s", ",", "t", ",", "m", ",", "\[Lambda]", ",", "\[CapitalLambda]", 
         ",", "\[Rho]"}], "]"}]}], "+", 
      RowBox[{
       SuperscriptBox["M", "2"], " ", 
       RowBox[{"integralF2F1x222p", "[", 
        RowBox[{
        "s", ",", "t", ",", "m", ",", "\[Lambda]", ",", "\[CapitalLambda]", 
         ",", "\[Rho]"}], "]"}]}], "+", 
      RowBox[{
       SuperscriptBox["M", "2"], " ", 
       RowBox[{"(", 
        RowBox[{"1", "+", 
         FractionBox[
          SuperscriptBox["m", "2"], 
          RowBox[{
           RowBox[{"4", " ", 
            SuperscriptBox["M", "2"]}], "-", "t"}]]}], ")"}], " ", 
       RowBox[{"integralF2F1x22p", "[", 
        RowBox[{
        "s", ",", "t", ",", "m", ",", "\[Lambda]", ",", "\[CapitalLambda]", 
         ",", "\[Rho]"}], "]"}]}]}], ")"}]}]}], 
  ";"}], "\[IndentingNewLine]", 
 RowBox[{
  RowBox[{
   RowBox[{"F25F2FAp", "[", 
    RowBox[{
    "s_", ",", "t_", ",", "m_", ",", "\[Lambda]_", ",", "\[CapitalLambda]_", 
     ",", "\[Rho]_", ",", "aGV_", ",", "aEV_", ",", "AA_"}], "]"}], ":=", 
   RowBox[{
    FractionBox["\[Alpha]", 
     RowBox[{"4", "\[Pi]"}]], 
    RowBox[{"FFiso0", "[", 
     RowBox[{
      RowBox[{"-", "t"}], ",", "AA", ",", "t0a", ",", "tca", ",", "gA", ",", 
      "nmax"}], "]"}], 
    RowBox[{"(", 
     RowBox[{
      RowBox[{
       RowBox[{"(", 
        RowBox[{"7", "+", 
         FractionBox[
          RowBox[{"3", " ", 
           SuperscriptBox["m", "2"]}], 
          RowBox[{
           RowBox[{
            RowBox[{"-", "4"}], " ", 
            SuperscriptBox["M", "2"]}], "+", "t"}]]}], ")"}], " ", 
       RowBox[{"integralF2F1x00p", "[", 
        RowBox[{
        "s", ",", "t", ",", "m", ",", "\[Lambda]", ",", "\[CapitalLambda]", 
         ",", "\[Rho]"}], "]"}]}], "+", 
      RowBox[{
       RowBox[{"(", 
        RowBox[{"3", "-", 
         FractionBox[
          RowBox[{"9", " ", 
           SuperscriptBox["m", "2"]}], 
          RowBox[{
           RowBox[{
            RowBox[{"-", "4"}], " ", 
            SuperscriptBox["M", "2"]}], "+", "t"}]]}], ")"}], " ", 
       RowBox[{"integralF2F1x100p", "[", 
        RowBox[{
        "s", ",", "t", ",", "m", ",", "\[Lambda]", ",", "\[CapitalLambda]", 
         ",", "\[Rho]"}], "]"}]}], "+", 
      RowBox[{
       FractionBox["1", "2"], " ", 
       SuperscriptBox["m", "2"], " ", 
       RowBox[{"(", 
        RowBox[{"1", "-", 
         FractionBox[
          RowBox[{"3", " ", 
           SuperscriptBox["m", "2"]}], 
          RowBox[{
           RowBox[{
            RowBox[{"-", "4"}], " ", 
            SuperscriptBox["M", "2"]}], "+", "t"}]]}], ")"}], " ", 
       RowBox[{"integralF2F1x111p", "[", 
        RowBox[{
        "s", ",", "t", ",", "m", ",", "\[Lambda]", ",", "\[CapitalLambda]", 
         ",", "\[Rho]"}], "]"}]}], "+", 
      RowBox[{
       FractionBox["1", "2"], " ", 
       RowBox[{"(", 
        RowBox[{
         RowBox[{"3", " ", 
          SuperscriptBox["m", "2"]}], "+", 
         SuperscriptBox["M", "2"], "-", "s", "-", 
         FractionBox[
          RowBox[{"3", " ", 
           SuperscriptBox["m", "2"], " ", 
           RowBox[{"(", 
            RowBox[{
             SuperscriptBox["m", "2"], "+", 
             SuperscriptBox["M", "2"], "-", "s"}], ")"}]}], 
          RowBox[{
           RowBox[{
            RowBox[{"-", "4"}], " ", 
            SuperscriptBox["M", "2"]}], "+", "t"}]]}], ")"}], " ", 
       RowBox[{"integralF2F1x112p", "[", 
        RowBox[{
        "s", ",", "t", ",", "m", ",", "\[Lambda]", ",", "\[CapitalLambda]", 
         ",", "\[Rho]"}], "]"}]}], "+", 
      FractionBox[
       RowBox[{
        SuperscriptBox["m", "2"], " ", 
        RowBox[{"(", 
         RowBox[{
          SuperscriptBox["m", "2"], "+", 
          RowBox[{"3", " ", 
           SuperscriptBox["M", "2"]}], "-", "s", "-", "t"}], ")"}], " ", 
        RowBox[{"integralF2F1x11p", "[", 
         RowBox[{
         "s", ",", "t", ",", "m", ",", "\[Lambda]", ",", "\[CapitalLambda]", 
          ",", "\[Rho]"}], "]"}]}], 
       RowBox[{
        RowBox[{"4", " ", 
         SuperscriptBox["M", "2"]}], "-", "t"}]], "+", 
      RowBox[{
       RowBox[{"(", 
        RowBox[{
         FractionBox[
          RowBox[{"3", " ", 
           SuperscriptBox["M", "2"]}], "2"], "-", "s", "+", 
         RowBox[{
          SuperscriptBox["m", "2"], " ", 
          RowBox[{"(", 
           RowBox[{"1", "+", 
            FractionBox[
             RowBox[{"3", " ", 
              SuperscriptBox["M", "2"]}], 
             RowBox[{
              RowBox[{"8", " ", 
               SuperscriptBox["M", "2"]}], "-", 
              RowBox[{"2", " ", "t"}]}]]}], ")"}]}]}], ")"}], " ", 
       RowBox[{"integralF2F1x122p", "[", 
        RowBox[{
        "s", ",", "t", ",", "m", ",", "\[Lambda]", ",", "\[CapitalLambda]", 
         ",", "\[Rho]"}], "]"}]}], "+", 
      RowBox[{
       FractionBox["1", "2"], " ", 
       RowBox[{"(", 
        RowBox[{
         RowBox[{"3", " ", 
          SuperscriptBox["m", "2"]}], "+", 
         SuperscriptBox["M", "2"], "-", 
         RowBox[{"3", " ", "s"}], "+", 
         FractionBox[
          RowBox[{
           SuperscriptBox["m", "2"], " ", 
           RowBox[{"(", 
            RowBox[{
             RowBox[{"-", 
              SuperscriptBox["m", "2"]}], "+", 
             SuperscriptBox["M", "2"], "+", "s"}], ")"}]}], 
          RowBox[{
           RowBox[{"4", " ", 
            SuperscriptBox["M", "2"]}], "-", "t"}]]}], ")"}], " ", 
       RowBox[{"integralF2F1x12p", "[", 
        RowBox[{
        "s", ",", "t", ",", "m", ",", "\[Lambda]", ",", "\[CapitalLambda]", 
         ",", "\[Rho]"}], "]"}]}], "+", 
      RowBox[{"6", " ", 
       RowBox[{"integralF2F1x200p", "[", 
        RowBox[{
        "s", ",", "t", ",", "m", ",", "\[Lambda]", ",", "\[CapitalLambda]", 
         ",", "\[Rho]"}], "]"}]}], "+", 
      RowBox[{
       SuperscriptBox["M", "2"], " ", 
       RowBox[{"integralF2F1x222p", "[", 
        RowBox[{
        "s", ",", "t", ",", "m", ",", "\[Lambda]", ",", "\[CapitalLambda]", 
         ",", "\[Rho]"}], "]"}]}], "+", 
      RowBox[{
       SuperscriptBox["M", "2"], " ", 
       RowBox[{"(", 
        RowBox[{"1", "+", 
         FractionBox[
          SuperscriptBox["m", "2"], 
          RowBox[{
           RowBox[{
            RowBox[{"-", "4"}], " ", 
            SuperscriptBox["M", "2"]}], "+", "t"}]]}], ")"}], " ", 
       RowBox[{"integralF2F1x22p", "[", 
        RowBox[{
        "s", ",", "t", ",", "m", ",", "\[Lambda]", ",", "\[CapitalLambda]", 
         ",", "\[Rho]"}], "]"}]}]}], ")"}]}]}], 
  ";"}], "\[IndentingNewLine]", 
 RowBox[{
  RowBox[{
   RowBox[{"FPF2FAp", "[", 
    RowBox[{
    "s_", ",", "t_", ",", "m_", ",", "\[Lambda]_", ",", "\[CapitalLambda]_", 
     ",", "\[Rho]_", ",", "aGV_", ",", "aEV_", ",", "AA_"}], "]"}], ":=", 
   RowBox[{
    FractionBox["\[Alpha]", 
     RowBox[{"4", "\[Pi]"}]], 
    RowBox[{"FFiso0", "[", 
     RowBox[{
      RowBox[{"-", "t"}], ",", "AA", ",", "t0a", ",", "tca", ",", "gA", ",", 
      "nmax"}], "]"}], 
    RowBox[{"(", 
     RowBox[{
      FractionBox[
       RowBox[{
        RowBox[{"(", 
         RowBox[{
          RowBox[{
           RowBox[{"-", "3"}], " ", 
           SuperscriptBox["m", "2"]}], "+", 
          RowBox[{"2", " ", 
           SuperscriptBox["M", "2"]}], "+", 
          RowBox[{"6", " ", "s"}], "+", "t"}], ")"}], " ", 
        RowBox[{"integralF2F1x00p", "[", 
         RowBox[{
         "s", ",", "t", ",", "m", ",", "\[Lambda]", ",", "\[CapitalLambda]", 
          ",", "\[Rho]"}], "]"}]}], 
       RowBox[{
        RowBox[{"8", " ", 
         SuperscriptBox["M", "2"]}], "-", 
        RowBox[{"2", " ", "t"}]}]], "+", 
      FractionBox[
       RowBox[{"9", " ", 
        RowBox[{"(", 
         RowBox[{
          SuperscriptBox["m", "2"], "-", 
          RowBox[{"6", " ", 
           SuperscriptBox["M", "2"]}], "-", 
          RowBox[{"2", " ", "s"}], "+", "t"}], ")"}], " ", 
        RowBox[{"integralF2F1x100p", "[", 
         RowBox[{
         "s", ",", "t", ",", "m", ",", "\[Lambda]", ",", "\[CapitalLambda]", 
          ",", "\[Rho]"}], "]"}]}], 
       RowBox[{
        RowBox[{"8", " ", 
         SuperscriptBox["M", "2"]}], "-", 
        RowBox[{"2", " ", "t"}]}]], "+", 
      FractionBox[
       RowBox[{"3", " ", 
        SuperscriptBox["m", "2"], " ", 
        RowBox[{"(", 
         RowBox[{
          SuperscriptBox["m", "2"], "-", 
          RowBox[{"6", " ", 
           SuperscriptBox["M", "2"]}], "-", 
          RowBox[{"2", " ", "s"}], "+", "t"}], ")"}], " ", 
        RowBox[{"integralF2F1x111p", "[", 
         RowBox[{
         "s", ",", "t", ",", "m", ",", "\[Lambda]", ",", "\[CapitalLambda]", 
          ",", "\[Rho]"}], "]"}]}], 
       RowBox[{
        RowBox[{"16", " ", 
         SuperscriptBox["M", "2"]}], "-", 
        RowBox[{"4", " ", "t"}]}]], "+", 
      FractionBox[
       RowBox[{
        RowBox[{"(", 
         RowBox[{
          RowBox[{"3", " ", 
           SuperscriptBox["m", "4"]}], "-", 
          RowBox[{"3", " ", 
           RowBox[{"(", 
            RowBox[{
             SuperscriptBox["M", "2"], "-", "s"}], ")"}], " ", 
           RowBox[{"(", 
            RowBox[{
             RowBox[{"6", " ", 
              SuperscriptBox["M", "2"]}], "+", 
             RowBox[{"2", " ", "s"}], "-", "t"}], ")"}]}], "+", 
          RowBox[{
           SuperscriptBox["m", "2"], " ", 
           RowBox[{"(", 
            RowBox[{
             RowBox[{
              RowBox[{"-", "23"}], " ", 
              SuperscriptBox["M", "2"]}], "-", 
             RowBox[{"9", " ", "s"}], "+", 
             RowBox[{"5", " ", "t"}]}], ")"}]}]}], ")"}], " ", 
        RowBox[{"integralF2F1x112p", "[", 
         RowBox[{
         "s", ",", "t", ",", "m", ",", "\[Lambda]", ",", "\[CapitalLambda]", 
          ",", "\[Rho]"}], "]"}]}], 
       RowBox[{
        RowBox[{"16", " ", 
         SuperscriptBox["M", "2"]}], "-", 
        RowBox[{"4", " ", "t"}]}]], "+", 
      FractionBox[
       RowBox[{
        RowBox[{"(", 
         RowBox[{
          SuperscriptBox["m", "4"], "+", 
          RowBox[{"2", " ", 
           SuperscriptBox[
            RowBox[{"(", 
             RowBox[{
              SuperscriptBox["M", "2"], "+", "s"}], ")"}], "2"]}], "+", 
          RowBox[{
           SuperscriptBox["m", "2"], " ", 
           RowBox[{"(", 
            RowBox[{
             RowBox[{
              RowBox[{"-", "7"}], " ", 
              SuperscriptBox["M", "2"]}], "-", 
             RowBox[{"3", " ", "s"}], "+", "t"}], ")"}]}]}], ")"}], " ", 
        RowBox[{"integralF2F1x11p", "[", 
         RowBox[{
         "s", ",", "t", ",", "m", ",", "\[Lambda]", ",", "\[CapitalLambda]", 
          ",", "\[Rho]"}], "]"}]}], 
       RowBox[{
        RowBox[{"8", " ", 
         SuperscriptBox["M", "2"]}], "-", 
        RowBox[{"2", " ", "t"}]}]], "+", 
      FractionBox[
       RowBox[{
        RowBox[{"(", 
         RowBox[{
          RowBox[{
           RowBox[{"-", "26"}], " ", 
           SuperscriptBox["M", "4"]}], "-", 
          RowBox[{"2", " ", "s", " ", "t"}], "+", 
          RowBox[{
           SuperscriptBox["m", "2"], " ", 
           RowBox[{"(", 
            RowBox[{
             RowBox[{
              RowBox[{"-", "5"}], " ", 
              SuperscriptBox["M", "2"]}], "+", 
             RowBox[{"2", " ", "t"}]}], ")"}]}], "+", 
          RowBox[{
           SuperscriptBox["M", "2"], " ", 
           RowBox[{"(", 
            RowBox[{
             RowBox[{"2", " ", "s"}], "+", 
             RowBox[{"5", " ", "t"}]}], ")"}]}]}], ")"}], " ", 
        RowBox[{"integralF2F1x122p", "[", 
         RowBox[{
         "s", ",", "t", ",", "m", ",", "\[Lambda]", ",", "\[CapitalLambda]", 
          ",", "\[Rho]"}], "]"}]}], 
       RowBox[{
        RowBox[{"16", " ", 
         SuperscriptBox["M", "2"]}], "-", 
        RowBox[{"4", " ", "t"}]}]], "-", 
      FractionBox[
       RowBox[{
        RowBox[{"(", 
         RowBox[{
          SuperscriptBox["m", "2"], "-", 
          SuperscriptBox["M", "2"], "-", "s"}], ")"}], " ", 
        RowBox[{"(", 
         RowBox[{
          SuperscriptBox["m", "2"], "+", 
          RowBox[{"2", " ", 
           SuperscriptBox["M", "2"]}], "-", 
          RowBox[{"2", " ", "s"}], "-", "t"}], ")"}], " ", 
        RowBox[{"integralF2F1x12p", "[", 
         RowBox[{
         "s", ",", "t", ",", "m", ",", "\[Lambda]", ",", "\[CapitalLambda]", 
          ",", "\[Rho]"}], "]"}]}], 
       RowBox[{
        RowBox[{"16", " ", 
         SuperscriptBox["M", "2"]}], "-", 
        RowBox[{"4", " ", "t"}]}]], "-", 
      RowBox[{"3", " ", 
       RowBox[{"integralF2F1x200p", "[", 
        RowBox[{
        "s", ",", "t", ",", "m", ",", "\[Lambda]", ",", "\[CapitalLambda]", 
         ",", "\[Rho]"}], "]"}]}], "-", 
      RowBox[{
       FractionBox["1", "2"], " ", 
       SuperscriptBox["M", "2"], " ", 
       RowBox[{"integralF2F1x222p", "[", 
        RowBox[{
        "s", ",", "t", ",", "m", ",", "\[Lambda]", ",", "\[CapitalLambda]", 
         ",", "\[Rho]"}], "]"}]}], "+", 
      FractionBox[
       RowBox[{
        SuperscriptBox["M", "2"], " ", 
        RowBox[{"(", 
         RowBox[{
          RowBox[{"-", 
           SuperscriptBox["m", "2"]}], "+", 
          RowBox[{"6", " ", 
           SuperscriptBox["M", "2"]}], "+", 
          RowBox[{"2", " ", "s"}], "-", "t"}], ")"}], " ", 
        RowBox[{"integralF2F1x22p", "[", 
         RowBox[{
         "s", ",", "t", ",", "m", ",", "\[Lambda]", ",", "\[CapitalLambda]", 
          ",", "\[Rho]"}], "]"}]}], 
       RowBox[{
        RowBox[{"8", " ", 
         SuperscriptBox["M", "2"]}], "-", 
        RowBox[{"2", " ", "t"}]}]]}], ")"}]}]}], ";"}], "\[IndentingNewLine]", 
 RowBox[{
  RowBox[{
   RowBox[{"FP5F2FAp", "[", 
    RowBox[{
    "s_", ",", "t_", ",", "m_", ",", "\[Lambda]_", ",", "\[CapitalLambda]_", 
     ",", "\[Rho]_", ",", "aGV_", ",", "aEV_", ",", "AA_"}], "]"}], ":=", 
   RowBox[{
    FractionBox["\[Alpha]", 
     RowBox[{"4", "\[Pi]"}]], 
    RowBox[{"FFiso0", "[", 
     RowBox[{
      RowBox[{"-", "t"}], ",", "AA", ",", "t0a", ",", "tca", ",", "gA", ",", 
      "nmax"}], "]"}], 
    RowBox[{"(", 
     RowBox[{
      FractionBox[
       RowBox[{
        RowBox[{"(", 
         RowBox[{
          RowBox[{"3", " ", 
           SuperscriptBox["m", "2"]}], "-", 
          RowBox[{"10", " ", 
           SuperscriptBox["M", "2"]}], "-", 
          RowBox[{"6", " ", "s"}], "+", "t"}], ")"}], " ", 
        RowBox[{"integralF2F1x00p", "[", 
         RowBox[{
         "s", ",", "t", ",", "m", ",", "\[Lambda]", ",", "\[CapitalLambda]", 
          ",", "\[Rho]"}], "]"}]}], 
       RowBox[{
        RowBox[{"8", " ", 
         SuperscriptBox["M", "2"]}], "-", 
        RowBox[{"2", " ", "t"}]}]], "-", 
      FractionBox[
       RowBox[{"9", " ", 
        RowBox[{"(", 
         RowBox[{
          SuperscriptBox["m", "2"], "+", 
          RowBox[{"2", " ", 
           SuperscriptBox["M", "2"]}], "-", 
          RowBox[{"2", " ", "s"}], "-", "t"}], ")"}], " ", 
        RowBox[{"integralF2F1x100p", "[", 
         RowBox[{
         "s", ",", "t", ",", "m", ",", "\[Lambda]", ",", "\[CapitalLambda]", 
          ",", "\[Rho]"}], "]"}]}], 
       RowBox[{
        RowBox[{"8", " ", 
         SuperscriptBox["M", "2"]}], "-", 
        RowBox[{"2", " ", "t"}]}]], "+", 
      FractionBox[
       RowBox[{"3", " ", 
        SuperscriptBox["m", "2"], " ", 
        RowBox[{"(", 
         RowBox[{
          RowBox[{"-", 
           SuperscriptBox["m", "2"]}], "-", 
          RowBox[{"2", " ", 
           SuperscriptBox["M", "2"]}], "+", 
          RowBox[{"2", " ", "s"}], "+", "t"}], ")"}], " ", 
        RowBox[{"integralF2F1x111p", "[", 
         RowBox[{
         "s", ",", "t", ",", "m", ",", "\[Lambda]", ",", "\[CapitalLambda]", 
          ",", "\[Rho]"}], "]"}]}], 
       RowBox[{
        RowBox[{"16", " ", 
         SuperscriptBox["M", "2"]}], "-", 
        RowBox[{"4", " ", "t"}]}]], "+", 
      FractionBox[
       RowBox[{
        RowBox[{"(", 
         RowBox[{
          RowBox[{
           RowBox[{"-", "3"}], " ", 
           SuperscriptBox["m", "4"]}], "-", 
          RowBox[{"3", " ", 
           RowBox[{"(", 
            RowBox[{
             SuperscriptBox["M", "2"], "-", "s"}], ")"}], " ", 
           RowBox[{"(", 
            RowBox[{
             RowBox[{"2", " ", 
              SuperscriptBox["M", "2"]}], "-", 
             RowBox[{"2", " ", "s"}], "-", "t"}], ")"}]}], "+", 
          RowBox[{
           SuperscriptBox["m", "2"], " ", 
           RowBox[{"(", 
            RowBox[{
             RowBox[{
              RowBox[{"-", "17"}], " ", 
              SuperscriptBox["M", "2"]}], "+", 
             RowBox[{"9", " ", "s"}], "+", 
             RowBox[{"5", " ", "t"}]}], ")"}]}]}], ")"}], " ", 
        RowBox[{"integralF2F1x112p", "[", 
         RowBox[{
         "s", ",", "t", ",", "m", ",", "\[Lambda]", ",", "\[CapitalLambda]", 
          ",", "\[Rho]"}], "]"}]}], 
       RowBox[{
        RowBox[{"16", " ", 
         SuperscriptBox["M", "2"]}], "-", 
        RowBox[{"4", " ", "t"}]}]], "+", 
      FractionBox[
       RowBox[{
        RowBox[{"(", 
         RowBox[{
          RowBox[{"-", 
           SuperscriptBox["m", "4"]}], "+", 
          RowBox[{"14", " ", 
           SuperscriptBox["M", "4"]}], "-", 
          RowBox[{"2", " ", 
           SuperscriptBox["s", "2"]}], "-", 
          RowBox[{"4", " ", 
           SuperscriptBox["M", "2"], " ", 
           RowBox[{"(", 
            RowBox[{"s", "+", "t"}], ")"}]}], "+", 
          RowBox[{
           SuperscriptBox["m", "2"], " ", 
           RowBox[{"(", 
            RowBox[{
             RowBox[{"-", 
              SuperscriptBox["M", "2"]}], "+", 
             RowBox[{"3", " ", "s"}], "+", "t"}], ")"}]}]}], ")"}], " ", 
        RowBox[{"integralF2F1x11p", "[", 
         RowBox[{
         "s", ",", "t", ",", "m", ",", "\[Lambda]", ",", "\[CapitalLambda]", 
          ",", "\[Rho]"}], "]"}]}], 
       RowBox[{
        RowBox[{"8", " ", 
         SuperscriptBox["M", "2"]}], "-", 
        RowBox[{"2", " ", "t"}]}]], "+", 
      FractionBox[
       RowBox[{
        RowBox[{"(", 
         RowBox[{
          RowBox[{
           RowBox[{"-", "14"}], " ", 
           SuperscriptBox["M", "4"]}], "-", 
          RowBox[{"2", " ", "s", " ", "t"}], "+", 
          RowBox[{
           SuperscriptBox["m", "2"], " ", 
           RowBox[{"(", 
            RowBox[{
             RowBox[{
              RowBox[{"-", "11"}], " ", 
              SuperscriptBox["M", "2"]}], "+", 
             RowBox[{"2", " ", "t"}]}], ")"}]}], "+", 
          RowBox[{
           SuperscriptBox["M", "2"], " ", 
           RowBox[{"(", 
            RowBox[{
             RowBox[{"14", " ", "s"}], "+", 
             RowBox[{"5", " ", "t"}]}], ")"}]}]}], ")"}], " ", 
        RowBox[{"integralF2F1x122p", "[", 
         RowBox[{
         "s", ",", "t", ",", "m", ",", "\[Lambda]", ",", "\[CapitalLambda]", 
          ",", "\[Rho]"}], "]"}]}], 
       RowBox[{
        RowBox[{"16", " ", 
         SuperscriptBox["M", "2"]}], "-", 
        RowBox[{"4", " ", "t"}]}]], "+", 
      RowBox[{
       FractionBox[
        RowBox[{
         SuperscriptBox["m", "4"], "+", 
         RowBox[{
          SuperscriptBox["m", "2"], " ", 
          RowBox[{"(", 
           RowBox[{
            RowBox[{"-", 
             RowBox[{"7", " ", 
              SuperscriptBox["M", "2"]}]}], "-", 
            RowBox[{"3", " ", "s"}], "+", "t"}], ")"}]}], "+", 
         RowBox[{"38", " ", 
          SuperscriptBox["M", "4"]}], "+", 
         RowBox[{
          SuperscriptBox["M", "2"], " ", 
          RowBox[{"(", 
           RowBox[{
            RowBox[{"8", " ", "s"}], "-", 
            RowBox[{"9", " ", "t"}]}], ")"}]}], "+", 
         RowBox[{"s", " ", 
          RowBox[{"(", 
           RowBox[{
            RowBox[{"2", " ", "s"}], "-", "t"}], ")"}]}]}], 
        RowBox[{
         RowBox[{"16", " ", 
          SuperscriptBox["M", "2"]}], "-", 
         RowBox[{"4", " ", "t"}]}]], 
       RowBox[{"integralF2F1x12p", "[", 
        RowBox[{
        "s", ",", "t", ",", "m", ",", "\[Lambda]", ",", "\[CapitalLambda]", 
         ",", "\[Rho]"}], "]"}]}], "-", 
      RowBox[{"3", " ", 
       RowBox[{"integralF2F1x200p", "[", 
        RowBox[{
        "s", ",", "t", ",", "m", ",", "\[Lambda]", ",", "\[CapitalLambda]", 
         ",", "\[Rho]"}], "]"}]}], "-", 
      RowBox[{
       FractionBox["1", "2"], " ", 
       SuperscriptBox["M", "2"], " ", 
       RowBox[{"integralF2F1x222p", "[", 
        RowBox[{
        "s", ",", "t", ",", "m", ",", "\[Lambda]", ",", "\[CapitalLambda]", 
         ",", "\[Rho]"}], "]"}]}], "+", 
      FractionBox[
       RowBox[{
        SuperscriptBox["M", "2"], " ", 
        RowBox[{"(", 
         RowBox[{
          SuperscriptBox["m", "2"], "+", 
          RowBox[{"2", " ", 
           SuperscriptBox["M", "2"]}], "-", 
          RowBox[{"2", " ", "s"}], "-", "t"}], ")"}], " ", 
        RowBox[{"integralF2F1x22p", "[", 
         RowBox[{
         "s", ",", "t", ",", "m", ",", "\[Lambda]", ",", "\[CapitalLambda]", 
          ",", "\[Rho]"}], "]"}]}], 
       RowBox[{
        RowBox[{"8", " ", 
         SuperscriptBox["M", "2"]}], "-", 
        RowBox[{"2", " ", "t"}]}]]}], ")"}]}]}], ";"}], "\[IndentingNewLine]", 
 RowBox[{
  RowBox[{
   RowBox[{"F3F2FAp", "[", 
    RowBox[{
    "s_", ",", "t_", ",", "m_", ",", "\[Lambda]_", ",", "\[CapitalLambda]_", 
     ",", "\[Rho]_", ",", "aGV_", ",", "aEV_", ",", "AA_"}], "]"}], ":=", 
   RowBox[{
    FractionBox["\[Alpha]", 
     RowBox[{"4", "\[Pi]"}]], 
    RowBox[{"FFiso0", "[", 
     RowBox[{
      RowBox[{"-", "t"}], ",", "AA", ",", "t0a", ",", "tca", ",", "gA", ",", 
      "nmax"}], "]"}], 
    RowBox[{"(", 
     RowBox[{
      RowBox[{
       RowBox[{"-", "2"}], " ", 
       SuperscriptBox["M", "2"], " ", 
       RowBox[{"integralF2F1x11p", "[", 
        RowBox[{
        "s", ",", "t", ",", "m", ",", "\[Lambda]", ",", "\[CapitalLambda]", 
         ",", "\[Rho]"}], "]"}]}], "-", 
      RowBox[{"2", " ", 
       SuperscriptBox["M", "2"], " ", 
       RowBox[{"integralF2F1x12p", "[", 
        RowBox[{
        "s", ",", "t", ",", "m", ",", "\[Lambda]", ",", "\[CapitalLambda]", 
         ",", "\[Rho]"}], "]"}]}]}], ")"}]}]}], 
  ";"}], "\[IndentingNewLine]", 
 RowBox[{
  RowBox[{
   RowBox[{"F35F2FAp", "[", 
    RowBox[{
    "s_", ",", "t_", ",", "m_", ",", "\[Lambda]_", ",", "\[CapitalLambda]_", 
     ",", "\[Rho]_", ",", "aGV_", ",", "aEV_", ",", "AA_"}], "]"}], ":=", 
   RowBox[{
    FractionBox["\[Alpha]", 
     RowBox[{"4", "\[Pi]"}]], 
    RowBox[{"FFiso0", "[", 
     RowBox[{
      RowBox[{"-", "t"}], ",", "AA", ",", "t0a", ",", "tca", ",", "gA", ",", 
      "nmax"}], "]"}], 
    RowBox[{"(", 
     RowBox[{
      RowBox[{"-", 
       FractionBox[
        RowBox[{"12", " ", 
         SuperscriptBox["M", "2"], " ", 
         RowBox[{"integralF2F1x00p", "[", 
          RowBox[{
          "s", ",", "t", ",", "m", ",", "\[Lambda]", ",", "\[CapitalLambda]", 
           ",", "\[Rho]"}], "]"}]}], 
        RowBox[{
         RowBox[{
          RowBox[{"-", "4"}], " ", 
          SuperscriptBox["M", "2"]}], "+", "t"}]]}], "+", 
      FractionBox[
       RowBox[{"36", " ", 
        SuperscriptBox["M", "2"], " ", 
        RowBox[{"integralF2F1x100p", "[", 
         RowBox[{
         "s", ",", "t", ",", "m", ",", "\[Lambda]", ",", "\[CapitalLambda]", 
          ",", "\[Rho]"}], "]"}]}], 
       RowBox[{
        RowBox[{
         RowBox[{"-", "4"}], " ", 
         SuperscriptBox["M", "2"]}], "+", "t"}]], "+", 
      FractionBox[
       RowBox[{"6", " ", 
        SuperscriptBox["m", "2"], " ", 
        SuperscriptBox["M", "2"], " ", 
        RowBox[{"integralF2F1x111p", "[", 
         RowBox[{
         "s", ",", "t", ",", "m", ",", "\[Lambda]", ",", "\[CapitalLambda]", 
          ",", "\[Rho]"}], "]"}]}], 
       RowBox[{
        RowBox[{
         RowBox[{"-", "4"}], " ", 
         SuperscriptBox["M", "2"]}], "+", "t"}]], "+", 
      FractionBox[
       RowBox[{"6", " ", 
        SuperscriptBox["M", "2"], " ", 
        RowBox[{"(", 
         RowBox[{
          SuperscriptBox["m", "2"], "+", 
          SuperscriptBox["M", "2"], "-", "s"}], ")"}], " ", 
        RowBox[{"integralF2F1x112p", "[", 
         RowBox[{
         "s", ",", "t", ",", "m", ",", "\[Lambda]", ",", "\[CapitalLambda]", 
          ",", "\[Rho]"}], "]"}]}], 
       RowBox[{
        RowBox[{
         RowBox[{"-", "4"}], " ", 
         SuperscriptBox["M", "2"]}], "+", "t"}]], "+", 
      FractionBox[
       RowBox[{"2", " ", 
        SuperscriptBox["M", "2"], " ", 
        RowBox[{"(", 
         RowBox[{
          RowBox[{
           RowBox[{"-", "2"}], " ", 
           RowBox[{"(", 
            RowBox[{
             SuperscriptBox["m", "2"], "+", 
             SuperscriptBox["M", "2"], "-", "s"}], ")"}]}], "+", "t"}], ")"}],
         " ", 
        RowBox[{"integralF2F1x11p", "[", 
         RowBox[{
         "s", ",", "t", ",", "m", ",", "\[Lambda]", ",", "\[CapitalLambda]", 
          ",", "\[Rho]"}], "]"}]}], 
       RowBox[{
        RowBox[{"4", " ", 
         SuperscriptBox["M", "2"]}], "-", "t"}]], "+", 
      FractionBox[
       RowBox[{"6", " ", 
        SuperscriptBox["M", "4"], " ", 
        RowBox[{"integralF2F1x122p", "[", 
         RowBox[{
         "s", ",", "t", ",", "m", ",", "\[Lambda]", ",", "\[CapitalLambda]", 
          ",", "\[Rho]"}], "]"}]}], 
       RowBox[{
        RowBox[{
         RowBox[{"-", "4"}], " ", 
         SuperscriptBox["M", "2"]}], "+", "t"}]], "+", 
      FractionBox[
       RowBox[{"2", " ", 
        SuperscriptBox["M", "2"], " ", 
        RowBox[{"(", 
         RowBox[{
          SuperscriptBox["m", "2"], "-", 
          RowBox[{"5", " ", 
           SuperscriptBox["M", "2"]}], "-", "s", "+", "t"}], ")"}], " ", 
        RowBox[{"integralF2F1x12p", "[", 
         RowBox[{
         "s", ",", "t", ",", "m", ",", "\[Lambda]", ",", "\[CapitalLambda]", 
          ",", "\[Rho]"}], "]"}]}], 
       RowBox[{
        RowBox[{"4", " ", 
         SuperscriptBox["M", "2"]}], "-", "t"}]], "-", 
      FractionBox[
       RowBox[{"4", " ", 
        SuperscriptBox["M", "4"], " ", 
        RowBox[{"integralF2F1x22p", "[", 
         RowBox[{
         "s", ",", "t", ",", "m", ",", "\[Lambda]", ",", "\[CapitalLambda]", 
          ",", "\[Rho]"}], "]"}]}], 
       RowBox[{
        RowBox[{
         RowBox[{"-", "4"}], " ", 
         SuperscriptBox["M", "2"]}], "+", "t"}]]}], ")"}]}]}], 
  ";"}], "\[IndentingNewLine]", 
 RowBox[{
  RowBox[{
   RowBox[{"GMF2FPp", "[", 
    RowBox[{
    "s_", ",", "t_", ",", "m_", ",", "\[Lambda]_", ",", "\[CapitalLambda]_", 
     ",", "\[Rho]_", ",", "aGV_", ",", "aEV_", ",", "AA_"}], "]"}], ":=", 
   RowBox[{
    FractionBox["\[Alpha]", 
     RowBox[{"4", "\[Pi]"}]], 
    FractionBox[
     RowBox[{"2", 
      SuperscriptBox["M", "2"]}], 
     RowBox[{
      SuperscriptBox["m\[Pi]", "2"], "-", "t"}]], 
    RowBox[{"FFiso0", "[", 
     RowBox[{
      RowBox[{"-", "t"}], ",", "AA", ",", "t0a", ",", "tca", ",", "gA", ",", 
      "nmax"}], "]"}], 
    RowBox[{"(", 
     RowBox[{
      RowBox[{"-", 
       FractionBox[
        RowBox[{"t", " ", 
         RowBox[{"integralF2F1x00p", "[", 
          RowBox[{
          "s", ",", "t", ",", "m", ",", "\[Lambda]", ",", "\[CapitalLambda]", 
           ",", "\[Rho]"}], "]"}]}], 
        SuperscriptBox["M", "2"]]}], "+", 
      RowBox[{
       SuperscriptBox["m", "2"], " ", 
       RowBox[{"(", 
        RowBox[{"1", "-", 
         FractionBox["t", 
          RowBox[{"4", " ", 
           SuperscriptBox["M", "2"]}]]}], ")"}], " ", 
       RowBox[{"integralF2F1x112p", "[", 
        RowBox[{
        "s", ",", "t", ",", "m", ",", "\[Lambda]", ",", "\[CapitalLambda]", 
         ",", "\[Rho]"}], "]"}]}], "-", 
      FractionBox[
       RowBox[{
        SuperscriptBox["m", "2"], " ", "t", " ", 
        RowBox[{"integralF2F1x11p", "[", 
         RowBox[{
         "s", ",", "t", ",", "m", ",", "\[Lambda]", ",", "\[CapitalLambda]", 
          ",", "\[Rho]"}], "]"}]}], 
       RowBox[{"4", " ", 
        SuperscriptBox["M", "2"]}]], "+", 
      FractionBox[
       RowBox[{
        RowBox[{"(", 
         RowBox[{
          SuperscriptBox["m", "2"], "+", 
          SuperscriptBox["M", "2"], "-", "s"}], ")"}], " ", 
        RowBox[{"(", 
         RowBox[{
          RowBox[{"4", " ", 
           SuperscriptBox["M", "2"]}], "-", "t"}], ")"}], " ", 
        RowBox[{"integralF2F1x122p", "[", 
         RowBox[{
         "s", ",", "t", ",", "m", ",", "\[Lambda]", ",", "\[CapitalLambda]", 
          ",", "\[Rho]"}], "]"}]}], 
       RowBox[{"4", " ", 
        SuperscriptBox["M", "2"]}]], "+", 
      RowBox[{
       RowBox[{"(", 
        RowBox[{
         FractionBox[
          SuperscriptBox["m", "2"], "2"], "-", 
         FractionBox[
          RowBox[{
           RowBox[{"(", 
            RowBox[{
             SuperscriptBox["m", "2"], "+", 
             SuperscriptBox["M", "2"], "-", "s"}], ")"}], " ", "t"}], 
          RowBox[{"4", " ", 
           SuperscriptBox["M", "2"]}]]}], ")"}], " ", 
       RowBox[{"integralF2F1x12p", "[", 
        RowBox[{
        "s", ",", "t", ",", "m", ",", "\[Lambda]", ",", "\[CapitalLambda]", 
         ",", "\[Rho]"}], "]"}]}], "+", 
      RowBox[{
       RowBox[{"(", 
        RowBox[{"6", "-", 
         FractionBox[
          RowBox[{"3", " ", "t"}], 
          RowBox[{"2", " ", 
           SuperscriptBox["M", "2"]}]]}], ")"}], " ", 
       RowBox[{"integralF2F1x200p", "[", 
        RowBox[{
        "s", ",", "t", ",", "m", ",", "\[Lambda]", ",", "\[CapitalLambda]", 
         ",", "\[Rho]"}], "]"}]}], "+", 
      RowBox[{
       RowBox[{"(", 
        RowBox[{
         SuperscriptBox["M", "2"], "-", 
         FractionBox["t", "4"]}], ")"}], " ", 
       RowBox[{"integralF2F1x222p", "[", 
        RowBox[{
        "s", ",", "t", ",", "m", ",", "\[Lambda]", ",", "\[CapitalLambda]", 
         ",", "\[Rho]"}], "]"}]}]}], ")"}]}]}], 
  ";"}], "\[IndentingNewLine]", 
 RowBox[{
  RowBox[{
   RowBox[{"FAF2FPp", "[", 
    RowBox[{
    "s_", ",", "t_", ",", "m_", ",", "\[Lambda]_", ",", "\[CapitalLambda]_", 
     ",", "\[Rho]_", ",", "aGV_", ",", "aEV_", ",", "AA_"}], "]"}], ":=", 
   RowBox[{
    FractionBox["\[Alpha]", 
     RowBox[{"4", "\[Pi]"}]], 
    FractionBox[
     RowBox[{"2", 
      SuperscriptBox["M", "2"]}], 
     RowBox[{
      SuperscriptBox["m\[Pi]", "2"], "-", "t"}]], 
    RowBox[{"FFiso0", "[", 
     RowBox[{
      RowBox[{"-", "t"}], ",", "AA", ",", "t0a", ",", "tca", ",", "gA", ",", 
      "nmax"}], "]"}], 
    RowBox[{"(", 
     RowBox[{
      FractionBox[
       RowBox[{
        RowBox[{"(", 
         RowBox[{
          RowBox[{"3", " ", 
           SuperscriptBox["m", "2"]}], "+", 
          RowBox[{"2", " ", "t"}]}], ")"}], " ", 
        RowBox[{"integralF2F1x00p", "[", 
         RowBox[{
         "s", ",", "t", ",", "m", ",", "\[Lambda]", ",", "\[CapitalLambda]", 
          ",", "\[Rho]"}], "]"}]}], 
       RowBox[{"2", " ", 
        SuperscriptBox["M", "2"]}]], "+", 
      FractionBox[
       RowBox[{"3", " ", 
        SuperscriptBox["m", "2"], " ", 
        RowBox[{"integralF2F1x100p", "[", 
         RowBox[{
         "s", ",", "t", ",", "m", ",", "\[Lambda]", ",", "\[CapitalLambda]", 
          ",", "\[Rho]"}], "]"}]}], 
       RowBox[{"2", " ", 
        SuperscriptBox["M", "2"]}]], "+", 
      FractionBox[
       RowBox[{
        SuperscriptBox["m", "4"], " ", 
        RowBox[{"integralF2F1x111p", "[", 
         RowBox[{
         "s", ",", "t", ",", "m", ",", "\[Lambda]", ",", "\[CapitalLambda]", 
          ",", "\[Rho]"}], "]"}]}], 
       RowBox[{"4", " ", 
        SuperscriptBox["M", "2"]}]], "+", 
      FractionBox[
       RowBox[{
        SuperscriptBox["m", "2"], " ", 
        RowBox[{"(", 
         RowBox[{
          SuperscriptBox["m", "2"], "+", 
          SuperscriptBox["M", "2"], "-", "s", "+", "t"}], ")"}], " ", 
        RowBox[{"integralF2F1x112p", "[", 
         RowBox[{
         "s", ",", "t", ",", "m", ",", "\[Lambda]", ",", "\[CapitalLambda]", 
          ",", "\[Rho]"}], "]"}]}], 
       RowBox[{"4", " ", 
        SuperscriptBox["M", "2"]}]], "+", 
      FractionBox[
       RowBox[{
        SuperscriptBox["m", "2"], " ", "t", " ", 
        RowBox[{"integralF2F1x11p", "[", 
         RowBox[{
         "s", ",", "t", ",", "m", ",", "\[Lambda]", ",", "\[CapitalLambda]", 
          ",", "\[Rho]"}], "]"}]}], 
       RowBox[{"4", " ", 
        SuperscriptBox["M", "2"]}]], "+", 
      FractionBox[
       RowBox[{
        RowBox[{"(", 
         RowBox[{
          RowBox[{
           RowBox[{"(", 
            RowBox[{
             SuperscriptBox["M", "2"], "-", "s"}], ")"}], " ", "t"}], "+", 
          RowBox[{
           SuperscriptBox["m", "2"], " ", 
           RowBox[{"(", 
            RowBox[{
             SuperscriptBox["M", "2"], "+", "t"}], ")"}]}]}], ")"}], " ", 
        RowBox[{"integralF2F1x122p", "[", 
         RowBox[{
         "s", ",", "t", ",", "m", ",", "\[Lambda]", ",", "\[CapitalLambda]", 
          ",", "\[Rho]"}], "]"}]}], 
       RowBox[{"4", " ", 
        SuperscriptBox["M", "2"]}]], "+", 
      FractionBox[
       RowBox[{
        RowBox[{"(", 
         RowBox[{
          SuperscriptBox["m", "2"], "+", 
          SuperscriptBox["M", "2"], "-", "s"}], ")"}], " ", 
        RowBox[{"(", 
         RowBox[{
          SuperscriptBox["m", "2"], "+", "t"}], ")"}], " ", 
        RowBox[{"integralF2F1x12p", "[", 
         RowBox[{
         "s", ",", "t", ",", "m", ",", "\[Lambda]", ",", "\[CapitalLambda]", 
          ",", "\[Rho]"}], "]"}]}], 
       RowBox[{"4", " ", 
        SuperscriptBox["M", "2"]}]], "+", 
      FractionBox[
       RowBox[{"3", " ", "t", " ", 
        RowBox[{"integralF2F1x200p", "[", 
         RowBox[{
         "s", ",", "t", ",", "m", ",", "\[Lambda]", ",", "\[CapitalLambda]", 
          ",", "\[Rho]"}], "]"}]}], 
       RowBox[{"2", " ", 
        SuperscriptBox["M", "2"]}]], "+", 
      RowBox[{
       FractionBox["1", "4"], " ", "t", " ", 
       RowBox[{"integralF2F1x222p", "[", 
        RowBox[{
        "s", ",", "t", ",", "m", ",", "\[Lambda]", ",", "\[CapitalLambda]", 
         ",", "\[Rho]"}], "]"}]}], "+", 
      RowBox[{
       FractionBox["1", "2"], " ", 
       SuperscriptBox["m", "2"], " ", 
       RowBox[{"integralF2F1x22p", "[", 
        RowBox[{
        "s", ",", "t", ",", "m", ",", "\[Lambda]", ",", "\[CapitalLambda]", 
         ",", "\[Rho]"}], "]"}]}]}], ")"}]}]}], 
  ";"}], "\[IndentingNewLine]", 
 RowBox[{
  RowBox[{
   RowBox[{"F2F2FPp", "[", 
    RowBox[{
    "s_", ",", "t_", ",", "m_", ",", "\[Lambda]_", ",", "\[CapitalLambda]_", 
     ",", "\[Rho]_", ",", "aGV_", ",", "aEV_", ",", "AA_"}], "]"}], ":=", 
   RowBox[{
    FractionBox["\[Alpha]", 
     RowBox[{"4", "\[Pi]"}]], 
    FractionBox[
     RowBox[{"2", 
      SuperscriptBox["M", "2"]}], 
     RowBox[{
      SuperscriptBox["m\[Pi]", "2"], "-", "t"}]], 
    RowBox[{"FFiso0", "[", 
     RowBox[{
      RowBox[{"-", "t"}], ",", "AA", ",", "t0a", ",", "tca", ",", "gA", ",", 
      "nmax"}], "]"}], 
    RowBox[{"(", 
     RowBox[{
      RowBox[{
       SuperscriptBox["m", "2"], " ", 
       RowBox[{"integralF2F1x112p", "[", 
        RowBox[{
        "s", ",", "t", ",", "m", ",", "\[Lambda]", ",", "\[CapitalLambda]", 
         ",", "\[Rho]"}], "]"}]}], "+", 
      FractionBox[
       RowBox[{
        SuperscriptBox["m", "4"], " ", 
        RowBox[{"integralF2F1x11p", "[", 
         RowBox[{
         "s", ",", "t", ",", "m", ",", "\[Lambda]", ",", "\[CapitalLambda]", 
          ",", "\[Rho]"}], "]"}]}], 
       RowBox[{
        RowBox[{
         RowBox[{"-", "4"}], " ", 
         SuperscriptBox["M", "2"]}], "+", "t"}]], "+", 
      RowBox[{
       RowBox[{"(", 
        RowBox[{
         SuperscriptBox["m", "2"], "+", 
         SuperscriptBox["M", "2"], "-", "s"}], ")"}], " ", 
       RowBox[{"integralF2F1x122p", "[", 
        RowBox[{
        "s", ",", "t", ",", "m", ",", "\[Lambda]", ",", "\[CapitalLambda]", 
         ",", "\[Rho]"}], "]"}]}], "+", 
      RowBox[{
       SuperscriptBox["m", "2"], " ", 
       RowBox[{"(", 
        RowBox[{"1", "+", 
         FractionBox[
          RowBox[{"2", " ", 
           SuperscriptBox["M", "2"]}], 
          RowBox[{
           RowBox[{
            RowBox[{"-", "4"}], " ", 
            SuperscriptBox["M", "2"]}], "+", "t"}]]}], ")"}], " ", 
       RowBox[{"integralF2F1x12p", "[", 
        RowBox[{
        "s", ",", "t", ",", "m", ",", "\[Lambda]", ",", "\[CapitalLambda]", 
         ",", "\[Rho]"}], "]"}]}], "+", 
      RowBox[{"6", " ", 
       RowBox[{"integralF2F1x200p", "[", 
        RowBox[{
        "s", ",", "t", ",", "m", ",", "\[Lambda]", ",", "\[CapitalLambda]", 
         ",", "\[Rho]"}], "]"}]}], "+", 
      RowBox[{
       SuperscriptBox["M", "2"], " ", 
       RowBox[{"integralF2F1x222p", "[", 
        RowBox[{
        "s", ",", "t", ",", "m", ",", "\[Lambda]", ",", "\[CapitalLambda]", 
         ",", "\[Rho]"}], "]"}]}]}], ")"}]}]}], 
  ";"}], "\[IndentingNewLine]", 
 RowBox[{
  RowBox[{
   RowBox[{"F25F2FPp", "[", 
    RowBox[{
    "s_", ",", "t_", ",", "m_", ",", "\[Lambda]_", ",", "\[CapitalLambda]_", 
     ",", "\[Rho]_", ",", "aGV_", ",", "aEV_", ",", "AA_"}], "]"}], ":=", 
   RowBox[{
    FractionBox["\[Alpha]", 
     RowBox[{"4", "\[Pi]"}]], 
    FractionBox[
     RowBox[{"2", 
      SuperscriptBox["M", "2"]}], 
     RowBox[{
      SuperscriptBox["m\[Pi]", "2"], "-", "t"}]], 
    RowBox[{"FFiso0", "[", 
     RowBox[{
      RowBox[{"-", "t"}], ",", "AA", ",", "t0a", ",", "tca", ",", "gA", ",", 
      "nmax"}], "]"}], 
    RowBox[{"(", 
     RowBox[{
      RowBox[{
       SuperscriptBox["m", "2"], " ", 
       RowBox[{"integralF2F1x112p", "[", 
        RowBox[{
        "s", ",", "t", ",", "m", ",", "\[Lambda]", ",", "\[CapitalLambda]", 
         ",", "\[Rho]"}], "]"}]}], "+", 
      FractionBox[
       RowBox[{
        SuperscriptBox["m", "4"], " ", 
        RowBox[{"integralF2F1x11p", "[", 
         RowBox[{
         "s", ",", "t", ",", "m", ",", "\[Lambda]", ",", "\[CapitalLambda]", 
          ",", "\[Rho]"}], "]"}]}], 
       RowBox[{
        RowBox[{"4", " ", 
         SuperscriptBox["M", "2"]}], "-", "t"}]], "+", 
      RowBox[{
       RowBox[{"(", 
        RowBox[{
         SuperscriptBox["m", "2"], "+", 
         SuperscriptBox["M", "2"], "-", "s"}], ")"}], " ", 
       RowBox[{"integralF2F1x122p", "[", 
        RowBox[{
        "s", ",", "t", ",", "m", ",", "\[Lambda]", ",", "\[CapitalLambda]", 
         ",", "\[Rho]"}], "]"}]}], "-", 
      FractionBox[
       RowBox[{"2", " ", 
        SuperscriptBox["m", "2"], " ", 
        SuperscriptBox["M", "2"], " ", 
        RowBox[{"integralF2F1x12p", "[", 
         RowBox[{
         "s", ",", "t", ",", "m", ",", "\[Lambda]", ",", "\[CapitalLambda]", 
          ",", "\[Rho]"}], "]"}]}], 
       RowBox[{
        RowBox[{
         RowBox[{"-", "4"}], " ", 
         SuperscriptBox["M", "2"]}], "+", "t"}]], "+", 
      RowBox[{"6", " ", 
       RowBox[{"integralF2F1x200p", "[", 
        RowBox[{
        "s", ",", "t", ",", "m", ",", "\[Lambda]", ",", "\[CapitalLambda]", 
         ",", "\[Rho]"}], "]"}]}], "+", 
      RowBox[{
       SuperscriptBox["M", "2"], " ", 
       RowBox[{"integralF2F1x222p", "[", 
        RowBox[{
        "s", ",", "t", ",", "m", ",", "\[Lambda]", ",", "\[CapitalLambda]", 
         ",", "\[Rho]"}], "]"}]}]}], ")"}]}]}], 
  ";"}], "\[IndentingNewLine]", 
 RowBox[{
  RowBox[{
   RowBox[{"FPF2FPp", "[", 
    RowBox[{
    "s_", ",", "t_", ",", "m_", ",", "\[Lambda]_", ",", "\[CapitalLambda]_", 
     ",", "\[Rho]_", ",", "aGV_", ",", "aEV_", ",", "AA_"}], "]"}], ":=", 
   RowBox[{
    FractionBox["\[Alpha]", 
     RowBox[{"4", "\[Pi]"}]], 
    FractionBox[
     RowBox[{"2", 
      SuperscriptBox["M", "2"]}], 
     RowBox[{
      SuperscriptBox["m\[Pi]", "2"], "-", "t"}]], 
    RowBox[{"FFiso0", "[", 
     RowBox[{
      RowBox[{"-", "t"}], ",", "AA", ",", "t0a", ",", "tca", ",", "gA", ",", 
      "nmax"}], "]"}], 
    RowBox[{"(", 
     RowBox[{
      RowBox[{"integralF2F1x00p", "[", 
       RowBox[{
       "s", ",", "t", ",", "m", ",", "\[Lambda]", ",", "\[CapitalLambda]", 
        ",", "\[Rho]"}], "]"}], "-", 
      RowBox[{"3", " ", 
       RowBox[{"integralF2F1x100p", "[", 
        RowBox[{
        "s", ",", "t", ",", "m", ",", "\[Lambda]", ",", "\[CapitalLambda]", 
         ",", "\[Rho]"}], "]"}]}], "-", 
      RowBox[{
       FractionBox["1", "2"], " ", 
       SuperscriptBox["m", "2"], " ", 
       RowBox[{"integralF2F1x111p", "[", 
        RowBox[{
        "s", ",", "t", ",", "m", ",", "\[Lambda]", ",", "\[CapitalLambda]", 
         ",", "\[Rho]"}], "]"}]}], "+", 
      RowBox[{
       FractionBox["1", "2"], " ", 
       RowBox[{"(", 
        RowBox[{
         RowBox[{
          RowBox[{"-", "2"}], " ", 
          SuperscriptBox["m", "2"]}], "-", 
         SuperscriptBox["M", "2"], "+", "s"}], ")"}], " ", 
       RowBox[{"integralF2F1x112p", "[", 
        RowBox[{
        "s", ",", "t", ",", "m", ",", "\[Lambda]", ",", "\[CapitalLambda]", 
         ",", "\[Rho]"}], "]"}]}], "+", 
      FractionBox[
       RowBox[{
        RowBox[{"(", 
         RowBox[{
          SuperscriptBox["m", "4"], "-", 
          RowBox[{"2", " ", 
           SuperscriptBox["m", "2"], " ", 
           RowBox[{"(", 
            RowBox[{
             SuperscriptBox["M", "2"], "+", "s"}], ")"}]}]}], ")"}], " ", 
        RowBox[{"integralF2F1x11p", "[", 
         RowBox[{
         "s", ",", "t", ",", "m", ",", "\[Lambda]", ",", "\[CapitalLambda]", 
          ",", "\[Rho]"}], "]"}]}], 
       RowBox[{
        RowBox[{"8", " ", 
         SuperscriptBox["M", "2"]}], "-", 
        RowBox[{"2", " ", "t"}]}]], "+", 
      RowBox[{
       FractionBox["1", "2"], " ", 
       RowBox[{"(", 
        RowBox[{
         RowBox[{"-", 
          SuperscriptBox["m", "2"]}], "-", 
         RowBox[{"2", " ", 
          SuperscriptBox["M", "2"]}], "+", "s"}], ")"}], " ", 
       RowBox[{"integralF2F1x122p", "[", 
        RowBox[{
        "s", ",", "t", ",", "m", ",", "\[Lambda]", ",", "\[CapitalLambda]", 
         ",", "\[Rho]"}], "]"}]}], "+", 
      RowBox[{
       RowBox[{"(", 
        RowBox[{
         RowBox[{"-", 
          SuperscriptBox["m", "2"]}], "+", 
         SuperscriptBox["M", "2"], "+", 
         FractionBox[
          RowBox[{
           SuperscriptBox["M", "2"], " ", 
           RowBox[{"(", 
            RowBox[{
             SuperscriptBox["m", "2"], "-", 
             RowBox[{"2", " ", 
              RowBox[{"(", 
               RowBox[{
                SuperscriptBox["M", "2"], "+", "s"}], ")"}]}]}], ")"}]}], 
          RowBox[{
           RowBox[{"4", " ", 
            SuperscriptBox["M", "2"]}], "-", "t"}]]}], ")"}], " ", 
       RowBox[{"integralF2F1x12p", "[", 
        RowBox[{
        "s", ",", "t", ",", "m", ",", "\[Lambda]", ",", "\[CapitalLambda]", 
         ",", "\[Rho]"}], "]"}]}], "-", 
      RowBox[{"3", " ", 
       RowBox[{"integralF2F1x200p", "[", 
        RowBox[{
        "s", ",", "t", ",", "m", ",", "\[Lambda]", ",", "\[CapitalLambda]", 
         ",", "\[Rho]"}], "]"}]}], "-", 
      RowBox[{
       FractionBox["1", "2"], " ", 
       SuperscriptBox["M", "2"], " ", 
       RowBox[{"integralF2F1x222p", "[", 
        RowBox[{
        "s", ",", "t", ",", "m", ",", "\[Lambda]", ",", "\[CapitalLambda]", 
         ",", "\[Rho]"}], "]"}]}], "+", 
      RowBox[{
       FractionBox["1", "2"], " ", 
       RowBox[{"(", 
        RowBox[{
         RowBox[{"-", 
          SuperscriptBox["m", "2"]}], "+", 
         SuperscriptBox["M", "2"], "+", "s"}], ")"}], " ", 
       RowBox[{"integralF2F1x22p", "[", 
        RowBox[{
        "s", ",", "t", ",", "m", ",", "\[Lambda]", ",", "\[CapitalLambda]", 
         ",", "\[Rho]"}], "]"}]}]}], ")"}]}]}], 
  ";"}], "\[IndentingNewLine]", 
 RowBox[{
  RowBox[{
   RowBox[{"FP5F2FPp", "[", 
    RowBox[{
    "s_", ",", "t_", ",", "m_", ",", "\[Lambda]_", ",", "\[CapitalLambda]_", 
     ",", "\[Rho]_", ",", "aGV_", ",", "aEV_", ",", "AA_"}], "]"}], ":=", 
   RowBox[{
    FractionBox["\[Alpha]", 
     RowBox[{"4", "\[Pi]"}]], 
    FractionBox[
     RowBox[{"2", 
      SuperscriptBox["M", "2"]}], 
     RowBox[{
      SuperscriptBox["m\[Pi]", "2"], "-", "t"}]], 
    RowBox[{"FFiso0", "[", 
     RowBox[{
      RowBox[{"-", "t"}], ",", "AA", ",", "t0a", ",", "tca", ",", "gA", ",", 
      "nmax"}], "]"}], 
    RowBox[{"(", 
     RowBox[{
      RowBox[{"3", " ", 
       RowBox[{"integralF2F1x00p", "[", 
        RowBox[{
        "s", ",", "t", ",", "m", ",", "\[Lambda]", ",", "\[CapitalLambda]", 
         ",", "\[Rho]"}], "]"}]}], "-", 
      RowBox[{"3", " ", 
       RowBox[{"integralF2F1x100p", "[", 
        RowBox[{
        "s", ",", "t", ",", "m", ",", "\[Lambda]", ",", "\[CapitalLambda]", 
         ",", "\[Rho]"}], "]"}]}], "-", 
      RowBox[{
       FractionBox["1", "2"], " ", 
       SuperscriptBox["m", "2"], " ", 
       RowBox[{"integralF2F1x111p", "[", 
        RowBox[{
        "s", ",", "t", ",", "m", ",", "\[Lambda]", ",", "\[CapitalLambda]", 
         ",", "\[Rho]"}], "]"}]}], "+", 
      RowBox[{
       FractionBox["1", "2"], " ", 
       RowBox[{"(", 
        RowBox[{
         RowBox[{"-", 
          SuperscriptBox["m", "2"]}], "-", 
         SuperscriptBox["M", "2"], "+", "s"}], ")"}], " ", 
       RowBox[{"integralF2F1x112p", "[", 
        RowBox[{
        "s", ",", "t", ",", "m", ",", "\[Lambda]", ",", "\[CapitalLambda]", 
         ",", "\[Rho]"}], "]"}]}], "-", 
      FractionBox[
       RowBox[{
        SuperscriptBox["m", "2"], " ", 
        RowBox[{"(", 
         RowBox[{
          SuperscriptBox["m", "2"], "+", 
          RowBox[{"6", " ", 
           SuperscriptBox["M", "2"]}], "-", 
          RowBox[{"2", " ", 
           RowBox[{"(", 
            RowBox[{"s", "+", "t"}], ")"}]}]}], ")"}], " ", 
        RowBox[{"integralF2F1x11p", "[", 
         RowBox[{
         "s", ",", "t", ",", "m", ",", "\[Lambda]", ",", "\[CapitalLambda]", 
          ",", "\[Rho]"}], "]"}]}], 
       RowBox[{
        RowBox[{"8", " ", 
         SuperscriptBox["M", "2"]}], "-", 
        RowBox[{"2", " ", "t"}]}]], "-", 
      RowBox[{
       FractionBox["1", "2"], " ", 
       SuperscriptBox["M", "2"], " ", 
       RowBox[{"integralF2F1x122p", "[", 
        RowBox[{
        "s", ",", "t", ",", "m", ",", "\[Lambda]", ",", "\[CapitalLambda]", 
         ",", "\[Rho]"}], "]"}]}], "+", 
      FractionBox[
       RowBox[{
        RowBox[{"(", 
         RowBox[{
          RowBox[{"4", " ", 
           SuperscriptBox["M", "4"]}], "-", 
          RowBox[{"4", " ", 
           SuperscriptBox["M", "2"], " ", "s"}], "+", 
          RowBox[{
           SuperscriptBox["m", "2"], " ", 
           RowBox[{"(", 
            RowBox[{
             RowBox[{"2", " ", 
              SuperscriptBox["M", "2"]}], "-", "t"}], ")"}]}], "+", 
          RowBox[{"2", " ", "s", " ", "t"}]}], ")"}], " ", 
        RowBox[{"integralF2F1x12p", "[", 
         RowBox[{
         "s", ",", "t", ",", "m", ",", "\[Lambda]", ",", "\[CapitalLambda]", 
          ",", "\[Rho]"}], "]"}]}], 
       RowBox[{
        RowBox[{"8", " ", 
         SuperscriptBox["M", "2"]}], "-", 
        RowBox[{"2", " ", "t"}]}]], "+", 
      RowBox[{
       SuperscriptBox["M", "2"], " ", 
       RowBox[{"integralF2F1x22p", "[", 
        RowBox[{
        "s", ",", "t", ",", "m", ",", "\[Lambda]", ",", "\[CapitalLambda]", 
         ",", "\[Rho]"}], "]"}]}]}], ")"}]}]}], 
  ";"}], "\[IndentingNewLine]", 
 RowBox[{
  RowBox[{
   RowBox[{"F3F2FPp", "[", 
    RowBox[{
    "s_", ",", "t_", ",", "m_", ",", "\[Lambda]_", ",", "\[CapitalLambda]_", 
     ",", "\[Rho]_", ",", "aGV_", ",", "aEV_", ",", "AA_"}], "]"}], ":=", 
   RowBox[{
    FractionBox["\[Alpha]", 
     RowBox[{"4", "\[Pi]"}]], 
    FractionBox[
     RowBox[{"2", 
      SuperscriptBox["M", "2"]}], 
     RowBox[{
      SuperscriptBox["m\[Pi]", "2"], "-", "t"}]], 
    RowBox[{"FFiso0", "[", 
     RowBox[{
      RowBox[{"-", "t"}], ",", "AA", ",", "t0a", ",", "tca", ",", "gA", ",", 
      "nmax"}], "]"}], 
    RowBox[{"(", 
     RowBox[{
      RowBox[{
       RowBox[{"-", "6"}], " ", 
       RowBox[{"integralF2F1x00p", "[", 
        RowBox[{
        "s", ",", "t", ",", "m", ",", "\[Lambda]", ",", "\[CapitalLambda]", 
         ",", "\[Rho]"}], "]"}]}], "+", 
      RowBox[{"6", " ", 
       RowBox[{"integralF2F1x100p", "[", 
        RowBox[{
        "s", ",", "t", ",", "m", ",", "\[Lambda]", ",", "\[CapitalLambda]", 
         ",", "\[Rho]"}], "]"}]}], "+", 
      RowBox[{
       SuperscriptBox["m", "2"], " ", 
       RowBox[{"integralF2F1x111p", "[", 
        RowBox[{
        "s", ",", "t", ",", "m", ",", "\[Lambda]", ",", "\[CapitalLambda]", 
         ",", "\[Rho]"}], "]"}]}], "+", 
      RowBox[{
       RowBox[{"(", 
        RowBox[{
         SuperscriptBox["m", "2"], "+", 
         SuperscriptBox["M", "2"], "-", "s"}], ")"}], " ", 
       RowBox[{"integralF2F1x112p", "[", 
        RowBox[{
        "s", ",", "t", ",", "m", ",", "\[Lambda]", ",", "\[CapitalLambda]", 
         ",", "\[Rho]"}], "]"}]}], "+", 
      RowBox[{
       SuperscriptBox["m", "2"], " ", 
       RowBox[{"integralF2F1x11p", "[", 
        RowBox[{
        "s", ",", "t", ",", "m", ",", "\[Lambda]", ",", "\[CapitalLambda]", 
         ",", "\[Rho]"}], "]"}]}], "+", 
      RowBox[{
       SuperscriptBox["M", "2"], " ", 
       RowBox[{"integralF2F1x122p", "[", 
        RowBox[{
        "s", ",", "t", ",", "m", ",", "\[Lambda]", ",", "\[CapitalLambda]", 
         ",", "\[Rho]"}], "]"}]}], "+", 
      RowBox[{
       RowBox[{"(", 
        RowBox[{
         RowBox[{"-", 
          SuperscriptBox["m", "2"]}], "-", 
         SuperscriptBox["M", "2"], "+", "s"}], ")"}], " ", 
       RowBox[{"integralF2F1x12p", "[", 
        RowBox[{
        "s", ",", "t", ",", "m", ",", "\[Lambda]", ",", "\[CapitalLambda]", 
         ",", "\[Rho]"}], "]"}]}], "-", 
      RowBox[{"2", " ", 
       SuperscriptBox["M", "2"], " ", 
       RowBox[{"integralF2F1x22p", "[", 
        RowBox[{
        "s", ",", "t", ",", "m", ",", "\[Lambda]", ",", "\[CapitalLambda]", 
         ",", "\[Rho]"}], "]"}]}]}], ")"}]}]}], 
  ";"}], "\[IndentingNewLine]", 
 RowBox[{
  RowBox[{
   RowBox[{"F35F2FPp", "[", 
    RowBox[{
    "s_", ",", "t_", ",", "m_", ",", "\[Lambda]_", ",", "\[CapitalLambda]_", 
     ",", "\[Rho]_", ",", "aGV_", ",", "aEV_", ",", "AA_"}], "]"}], ":=", 
   RowBox[{
    FractionBox["\[Alpha]", 
     RowBox[{"4", "\[Pi]"}]], 
    FractionBox[
     RowBox[{"2", 
      SuperscriptBox["M", "2"]}], 
     RowBox[{
      SuperscriptBox["m\[Pi]", "2"], "-", "t"}]], 
    RowBox[{"FFiso0", "[", 
     RowBox[{
      RowBox[{"-", "t"}], ",", "AA", ",", "t0a", ",", "tca", ",", "gA", ",", 
      "nmax"}], "]"}], 
    RowBox[{"(", 
     RowBox[{
      RowBox[{"-", 
       FractionBox[
        RowBox[{
         SuperscriptBox["m", "2"], " ", "t", " ", 
         RowBox[{"integralF2F1x11p", "[", 
          RowBox[{
          "s", ",", "t", ",", "m", ",", "\[Lambda]", ",", "\[CapitalLambda]", 
           ",", "\[Rho]"}], "]"}]}], 
        RowBox[{
         RowBox[{"4", " ", 
          SuperscriptBox["M", "2"]}], "-", "t"}]]}], "-", 
      FractionBox[
       RowBox[{"2", " ", 
        SuperscriptBox["M", "2"], " ", "t", " ", 
        RowBox[{"integralF2F1x12p", "[", 
         RowBox[{
         "s", ",", "t", ",", "m", ",", "\[Lambda]", ",", "\[CapitalLambda]", 
          ",", "\[Rho]"}], "]"}]}], 
       RowBox[{
        RowBox[{"4", " ", 
         SuperscriptBox["M", "2"]}], "-", "t"}]]}], ")"}]}]}], 
  ";"}]}], "Input",
 CellChangeTimes->{{3.797056526984735*^9, 3.7970566333470716`*^9}, {
   3.7970573265508947`*^9, 3.797057429405636*^9}, {3.797057555900567*^9, 
   3.797057632403241*^9}, {3.797057695081234*^9, 3.797057903336979*^9}, {
   3.797193905249559*^9, 3.797193931273961*^9}, {3.797193984166404*^9, 
   3.797194114266588*^9}, 3.7972344919100113`*^9, 3.7972485061337214`*^9, {
   3.797256876093207*^9, 3.797256962054119*^9}, {3.7972661698643017`*^9, 
   3.797266215184725*^9}, {3.797266251591621*^9, 3.797266286017061*^9}, {
   3.79726637790331*^9, 3.797266390251746*^9}, {3.797266671970668*^9, 
   3.7972666901060457`*^9}, {3.797274481075261*^9, 3.797274497964244*^9}, {
   3.797274547417356*^9, 3.79727457460618*^9}, {3.797274659225618*^9, 
   3.7972746758761253`*^9}, {3.797279192926333*^9, 3.797279240696457*^9}, {
   3.797514103915766*^9, 3.797514127422462*^9}, {3.797707313345849*^9, 
   3.7977073619346933`*^9}, {3.797753194594836*^9, 3.797753291624165*^9}, {
   3.797753378999959*^9, 3.7977534024942427`*^9}, 3.797753473835375*^9, {
   3.797753551139353*^9, 3.7977536086525087`*^9}, {3.797753771116208*^9, 
   3.7977537992546473`*^9}, 3.7977538956345167`*^9, {3.797753931322855*^9, 
   3.797753958563592*^9}, {3.7977540776369143`*^9, 3.797754103267304*^9}, {
   3.797754233811376*^9, 3.797754268303698*^9}, {3.797944494197566*^9, 
   3.797944505944932*^9}, {3.798038024343772*^9, 3.7980380247706423`*^9}, {
   3.7984597780086308`*^9, 3.7984597784306917`*^9}, {3.7984598294731483`*^9, 
   3.7984598370646152`*^9}, {3.8269217997294903`*^9, 3.826921838562759*^9}, {
   3.826921873759181*^9, 3.826921908639113*^9}, {3.826923157979052*^9, 
   3.826923164530037*^9}, {3.8269233451601143`*^9, 3.8269234649080667`*^9}, {
   3.826924072635539*^9, 3.82692410746248*^9}, {3.826924305199953*^9, 
   3.826924336036645*^9}, {3.826925885105008*^9, 3.826925885791809*^9}, {
   3.826933783609044*^9, 3.826933817671091*^9}, {3.826933847724341*^9, 
   3.826933909049757*^9}, {3.826933956757008*^9, 3.826933973134109*^9}, {
   3.826934012176351*^9, 3.8269340376198378`*^9}, {3.8269340879183483`*^9, 
   3.826934111246366*^9}, 3.826935507036509*^9, {3.826935594000787*^9, 
   3.826935643119378*^9}, 3.8269687692372026`*^9, {3.826968809747671*^9, 
   3.826968831054654*^9}, {3.8269688844946527`*^9, 3.826968951512602*^9}, {
   3.826969003331985*^9, 3.826969056332698*^9}, {3.8269691054530973`*^9, 
   3.826969308995933*^9}, {3.8269693394416122`*^9, 3.8269693955118732`*^9}, {
   3.826969429417192*^9, 3.8269694974719267`*^9}, {3.826975861491102*^9, 
   3.826975890537492*^9}, {3.826975926424839*^9, 3.826976059072712*^9}, {
   3.826979968765375*^9, 3.826980069596306*^9}, {3.826980143148953*^9, 
   3.826980167194532*^9}, 3.82698415396599*^9, 3.826984237220853*^9, {
   3.82698460859231*^9, 3.82698464678249*^9}, {3.8269847564093227`*^9, 
   3.826984864313231*^9}, {3.826985237240542*^9, 3.826985279899837*^9}, {
   3.826985838195424*^9, 3.826985903866456*^9}, {3.827006925792632*^9, 
   3.827006964828681*^9}, {3.827007004576387*^9, 3.827007015644895*^9}, {
   3.827007111490514*^9, 3.827007111523988*^9}, {3.827007143984044*^9, 
   3.82700714401788*^9}, {3.8270072652156477`*^9, 3.8270072820875063`*^9}, {
   3.827007344064877*^9, 3.8270073440974894`*^9}, {3.827007528749102*^9, 
   3.827007528782324*^9}, {3.827007594011902*^9, 3.827007609589238*^9}, {
   3.8270101797748117`*^9, 3.827010179893474*^9}, 3.8270154650153427`*^9, {
   3.827198236728941*^9, 3.827198276397255*^9}, {3.827198471671261*^9, 
   3.827198475508856*^9}, {3.827198621104673*^9, 3.827198632392277*^9}, {
   3.82719870187737*^9, 3.827198702560767*^9}, {3.8271987712447367`*^9, 
   3.827198774376276*^9}, {3.827198833077496*^9, 3.82719884123139*^9}, {
   3.8272428385726547`*^9, 3.827242843514524*^9}, {3.827242958487504*^9, 
   3.8272429608773108`*^9}, {3.8272430560402393`*^9, 3.827243078216837*^9}, 
   3.82724312681635*^9, 3.827243184908389*^9, 3.827243231417512*^9, {
   3.8272432616970577`*^9, 3.8272432625390167`*^9}, {3.827243643463608*^9, 
   3.827243643655827*^9}, {3.827246992540964*^9, 3.8272469931700068`*^9}, {
   3.8285550848822002`*^9, 3.828555084992063*^9}, {3.8285564679182167`*^9, 
   3.8285565799053*^9}, {3.8285582482469063`*^9, 3.828558253407888*^9}, {
   3.828558664876144*^9, 3.828558749372183*^9}, {3.8285588622802153`*^9, 
   3.828559013103034*^9}, {3.828563231573143*^9, 3.828563288440257*^9}, {
   3.8285633490739317`*^9, 3.828563404818118*^9}, {3.828563453801507*^9, 
   3.828563508127116*^9}, {3.828563577506373*^9, 3.8285636297742367`*^9}, {
   3.828574544592462*^9, 3.8285746020895357`*^9}, {3.828574661393792*^9, 
   3.8285747776071997`*^9}, {3.828574962672441*^9, 3.8285750035575733`*^9}, {
   3.828575041507859*^9, 3.828575109424992*^9}, 3.828575262661397*^9, 
   3.8285753006356*^9, {3.828575333827124*^9, 3.828575366498663*^9}, 
   3.828575399545671*^9, {3.828575472960484*^9, 3.82857549849219*^9}, {
   3.828575539054247*^9, 3.8285755414310913`*^9}, {3.82857557203759*^9, 
   3.828575598082642*^9}, {3.8285800043065*^9, 3.828580017072753*^9}, {
   3.828580789635192*^9, 3.8285807989576693`*^9}, {3.8285808524896812`*^9, 
   3.828580874630246*^9}, {3.8286198514493303`*^9, 3.828619898073328*^9}, {
   3.8286324866362762`*^9, 3.828632706127405*^9}, {3.828636620242659*^9, 
   3.8286366773824883`*^9}, {3.8286367583850517`*^9, 3.828636758775957*^9}, {
   3.828636818820553*^9, 3.8286369745988894`*^9}, 3.828637635162241*^9, {
   3.8286440279393473`*^9, 3.8286440767733517`*^9}, 3.828644320923461*^9, {
   3.828645255846738*^9, 3.828645294937029*^9}, {3.828645447713524*^9, 
   3.828645477023055*^9}, {3.828645509769916*^9, 3.828645824442177*^9}, 
   3.8286593059447393`*^9, {3.828660172683653*^9, 3.8286601780767717`*^9}, {
   3.828660839932848*^9, 3.828660848531721*^9}, {3.8286610026036577`*^9, 
   3.828661210174245*^9}, {3.828707424327867*^9, 3.8287074669836597`*^9}, {
   3.8287076070359297`*^9, 3.828707763164606*^9}, 3.8287078699712963`*^9, {
   3.828707915276657*^9, 3.8287079850553427`*^9}, {3.828708072854507*^9, 
   3.82870810679626*^9}, {3.828708179804009*^9, 3.828708207881268*^9}, {
   3.8287086246291313`*^9, 3.8287089115232973`*^9}, {3.8287090442879467`*^9, 
   3.828709160568185*^9}, {3.828709283702016*^9, 3.828709327175171*^9}, {
   3.828709480934413*^9, 3.828709592823514*^9}, {3.865531695517276*^9, 
   3.865531695821294*^9}, {3.865536721027223*^9, 3.8655367507271852`*^9}, {
   3.865537094898796*^9, 3.865537106564657*^9}},
 CellLabel->"In[66]:=",ExpressionUUID->"a8c5bcb0-39bb-465d-ba19-06327b3e8b3e"],

Cell[BoxData[{
 RowBox[{
  RowBox[{
   RowBox[{"GMp", "[", 
    RowBox[{
    "s_", ",", "t_", ",", "m_", ",", "\[Lambda]_", ",", "\[CapitalLambda]_", 
     ",", "\[Rho]_", ",", "aGV_", ",", "aEV_", ",", "AA_"}], "]"}], ":=", 
   RowBox[{
    RowBox[{"GMp", "[", 
     RowBox[{
     "s", ",", "t", ",", "m", ",", "\[Lambda]", ",", "\[CapitalLambda]", ",", 
      "\[Rho]", ",", "aGV", ",", "aEV", ",", "AA"}], "]"}], "=", 
    RowBox[{
     RowBox[{"GMF1F1p", "[", 
      RowBox[{
      "s", ",", "t", ",", "m", ",", "\[Lambda]", ",", "\[CapitalLambda]", ",",
        "\[Rho]", ",", "aGV", ",", "aEV", ",", "AA"}], "]"}], "+", 
     RowBox[{"GMF1F2p", "[", 
      RowBox[{
      "s", ",", "t", ",", "m", ",", "\[Lambda]", ",", "\[CapitalLambda]", ",",
        "\[Rho]", ",", "aGV", ",", "aEV", ",", "AA"}], "]"}], "+", 
     RowBox[{"GMF1FAp", "[", 
      RowBox[{
      "s", ",", "t", ",", "m", ",", "\[Lambda]", ",", "\[CapitalLambda]", ",",
        "\[Rho]", ",", "aGV", ",", "aEV", ",", "AA"}], "]"}], "+", 
     RowBox[{"GMF1FPp", "[", 
      RowBox[{
      "s", ",", "t", ",", "m", ",", "\[Lambda]", ",", "\[CapitalLambda]", ",",
        "\[Rho]", ",", "aGV", ",", "aEV", ",", "AA"}], "]"}], "+", 
     RowBox[{"GMF2F1p", "[", 
      RowBox[{
      "s", ",", "t", ",", "m", ",", "\[Lambda]", ",", "\[CapitalLambda]", ",",
        "\[Rho]", ",", "aGV", ",", "aEV", ",", "AA"}], "]"}], "+", 
     RowBox[{"GMF2F2p", "[", 
      RowBox[{
      "s", ",", "t", ",", "m", ",", "\[Lambda]", ",", "\[CapitalLambda]", ",",
        "\[Rho]", ",", "aGV", ",", "aEV", ",", "AA"}], "]"}], "+", 
     RowBox[{"GMF2FAp", "[", 
      RowBox[{
      "s", ",", "t", ",", "m", ",", "\[Lambda]", ",", "\[CapitalLambda]", ",",
        "\[Rho]", ",", "aGV", ",", "aEV", ",", "AA"}], "]"}], "+", 
     RowBox[{"GMF2FPp", "[", 
      RowBox[{
      "s", ",", "t", ",", "m", ",", "\[Lambda]", ",", "\[CapitalLambda]", ",",
        "\[Rho]", ",", "aGV", ",", "aEV", ",", "AA"}], "]"}]}]}]}], 
  ";"}], "\[IndentingNewLine]", 
 RowBox[{
  RowBox[{
   RowBox[{"FAp", "[", 
    RowBox[{
    "s_", ",", "t_", ",", "m_", ",", "\[Lambda]_", ",", "\[CapitalLambda]_", 
     ",", "\[Rho]_", ",", "aGV_", ",", "aEV_", ",", "AA_"}], "]"}], ":=", 
   RowBox[{
    RowBox[{"FAp", "[", 
     RowBox[{
     "s", ",", "t", ",", "m", ",", "\[Lambda]", ",", "\[CapitalLambda]", ",", 
      "\[Rho]", ",", "aGV", ",", "aEV", ",", "AA"}], "]"}], "=", 
    RowBox[{
     RowBox[{"FAF1F1p", "[", 
      RowBox[{
      "s", ",", "t", ",", "m", ",", "\[Lambda]", ",", "\[CapitalLambda]", ",",
        "\[Rho]", ",", "aGV", ",", "aEV", ",", "AA"}], "]"}], "+", 
     RowBox[{"FAF1F2p", "[", 
      RowBox[{
      "s", ",", "t", ",", "m", ",", "\[Lambda]", ",", "\[CapitalLambda]", ",",
        "\[Rho]", ",", "aGV", ",", "aEV", ",", "AA"}], "]"}], "+", 
     RowBox[{"FAF1FAp", "[", 
      RowBox[{
      "s", ",", "t", ",", "m", ",", "\[Lambda]", ",", "\[CapitalLambda]", ",",
        "\[Rho]", ",", "aGV", ",", "aEV", ",", "AA"}], "]"}], "+", 
     RowBox[{"FAF1FPp", "[", 
      RowBox[{
      "s", ",", "t", ",", "m", ",", "\[Lambda]", ",", "\[CapitalLambda]", ",",
        "\[Rho]", ",", "aGV", ",", "aEV", ",", "AA"}], "]"}], "+", 
     RowBox[{"FAF2F1p", "[", 
      RowBox[{
      "s", ",", "t", ",", "m", ",", "\[Lambda]", ",", "\[CapitalLambda]", ",",
        "\[Rho]", ",", "aGV", ",", "aEV", ",", "AA"}], "]"}], "+", 
     RowBox[{"FAF2F2p", "[", 
      RowBox[{
      "s", ",", "t", ",", "m", ",", "\[Lambda]", ",", "\[CapitalLambda]", ",",
        "\[Rho]", ",", "aGV", ",", "aEV", ",", "AA"}], "]"}], "+", 
     RowBox[{"FAF2FAp", "[", 
      RowBox[{
      "s", ",", "t", ",", "m", ",", "\[Lambda]", ",", "\[CapitalLambda]", ",",
        "\[Rho]", ",", "aGV", ",", "aEV", ",", "AA"}], "]"}], "+", 
     RowBox[{"FAF2FPp", "[", 
      RowBox[{
      "s", ",", "t", ",", "m", ",", "\[Lambda]", ",", "\[CapitalLambda]", ",",
        "\[Rho]", ",", "aGV", ",", "aEV", ",", "AA"}], "]"}]}]}]}], 
  ";"}], "\[IndentingNewLine]", 
 RowBox[{
  RowBox[{
   RowBox[{"F2p", "[", 
    RowBox[{
    "s_", ",", "t_", ",", "m_", ",", "\[Lambda]_", ",", "\[CapitalLambda]_", 
     ",", "\[Rho]_", ",", "aGV_", ",", "aEV_", ",", "AA_"}], "]"}], ":=", 
   RowBox[{
    RowBox[{"F2p", "[", 
     RowBox[{
     "s", ",", "t", ",", "m", ",", "\[Lambda]", ",", "\[CapitalLambda]", ",", 
      "\[Rho]", ",", "aGV", ",", "aEV", ",", "AA"}], "]"}], "=", 
    RowBox[{
     RowBox[{"F2F1F1p", "[", 
      RowBox[{
      "s", ",", "t", ",", "m", ",", "\[Lambda]", ",", "\[CapitalLambda]", ",",
        "\[Rho]", ",", "aGV", ",", "aEV", ",", "AA"}], "]"}], "+", 
     RowBox[{"F2F1F2p", "[", 
      RowBox[{
      "s", ",", "t", ",", "m", ",", "\[Lambda]", ",", "\[CapitalLambda]", ",",
        "\[Rho]", ",", "aGV", ",", "aEV", ",", "AA"}], "]"}], "+", 
     RowBox[{"F2F1FAp", "[", 
      RowBox[{
      "s", ",", "t", ",", "m", ",", "\[Lambda]", ",", "\[CapitalLambda]", ",",
        "\[Rho]", ",", "aGV", ",", "aEV", ",", "AA"}], "]"}], "+", 
     RowBox[{"F2F1FPp", "[", 
      RowBox[{
      "s", ",", "t", ",", "m", ",", "\[Lambda]", ",", "\[CapitalLambda]", ",",
        "\[Rho]", ",", "aGV", ",", "aEV", ",", "AA"}], "]"}], "+", 
     RowBox[{"F2F2F1p", "[", 
      RowBox[{
      "s", ",", "t", ",", "m", ",", "\[Lambda]", ",", "\[CapitalLambda]", ",",
        "\[Rho]", ",", "aGV", ",", "aEV", ",", "AA"}], "]"}], "+", 
     RowBox[{"F2F2F2p", "[", 
      RowBox[{
      "s", ",", "t", ",", "m", ",", "\[Lambda]", ",", "\[CapitalLambda]", ",",
        "\[Rho]", ",", "aGV", ",", "aEV", ",", "AA"}], "]"}], "+", 
     RowBox[{"F2F2FAp", "[", 
      RowBox[{
      "s", ",", "t", ",", "m", ",", "\[Lambda]", ",", "\[CapitalLambda]", ",",
        "\[Rho]", ",", "aGV", ",", "aEV", ",", "AA"}], "]"}], "+", 
     RowBox[{"F2F2FPp", "[", 
      RowBox[{
      "s", ",", "t", ",", "m", ",", "\[Lambda]", ",", "\[CapitalLambda]", ",",
        "\[Rho]", ",", "aGV", ",", "aEV", ",", "AA"}], "]"}]}]}]}], 
  ";"}], "\[IndentingNewLine]", 
 RowBox[{
  RowBox[{
   RowBox[{"F25p", "[", 
    RowBox[{
    "s_", ",", "t_", ",", "m_", ",", "\[Lambda]_", ",", "\[CapitalLambda]_", 
     ",", "\[Rho]_", ",", "aGV_", ",", "aEV_", ",", "AA_"}], "]"}], ":=", 
   RowBox[{
    RowBox[{"F25p", "[", 
     RowBox[{
     "s", ",", "t", ",", "m", ",", "\[Lambda]", ",", "\[CapitalLambda]", ",", 
      "\[Rho]", ",", "aGV", ",", "aEV", ",", "AA"}], "]"}], "=", 
    RowBox[{
     RowBox[{"F25F1F1p", "[", 
      RowBox[{
      "s", ",", "t", ",", "m", ",", "\[Lambda]", ",", "\[CapitalLambda]", ",",
        "\[Rho]", ",", "aGV", ",", "aEV", ",", "AA"}], "]"}], "+", 
     RowBox[{"F25F1F2p", "[", 
      RowBox[{
      "s", ",", "t", ",", "m", ",", "\[Lambda]", ",", "\[CapitalLambda]", ",",
        "\[Rho]", ",", "aGV", ",", "aEV", ",", "AA"}], "]"}], "+", 
     RowBox[{"F25F1FAp", "[", 
      RowBox[{
      "s", ",", "t", ",", "m", ",", "\[Lambda]", ",", "\[CapitalLambda]", ",",
        "\[Rho]", ",", "aGV", ",", "aEV", ",", "AA"}], "]"}], "+", 
     RowBox[{"F25F1FPp", "[", 
      RowBox[{
      "s", ",", "t", ",", "m", ",", "\[Lambda]", ",", "\[CapitalLambda]", ",",
        "\[Rho]", ",", "aGV", ",", "aEV", ",", "AA"}], "]"}], "+", 
     RowBox[{"F25F2F1p", "[", 
      RowBox[{
      "s", ",", "t", ",", "m", ",", "\[Lambda]", ",", "\[CapitalLambda]", ",",
        "\[Rho]", ",", "aGV", ",", "aEV", ",", "AA"}], "]"}], "+", 
     RowBox[{"F25F2F2p", "[", 
      RowBox[{
      "s", ",", "t", ",", "m", ",", "\[Lambda]", ",", "\[CapitalLambda]", ",",
        "\[Rho]", ",", "aGV", ",", "aEV", ",", "AA"}], "]"}], "+", 
     RowBox[{"F25F2FAp", "[", 
      RowBox[{
      "s", ",", "t", ",", "m", ",", "\[Lambda]", ",", "\[CapitalLambda]", ",",
        "\[Rho]", ",", "aGV", ",", "aEV", ",", "AA"}], "]"}], "+", 
     RowBox[{"F25F2FPp", "[", 
      RowBox[{
      "s", ",", "t", ",", "m", ",", "\[Lambda]", ",", "\[CapitalLambda]", ",",
        "\[Rho]", ",", "aGV", ",", "aEV", ",", "AA"}], "]"}]}]}]}], 
  ";"}], "\[IndentingNewLine]", 
 RowBox[{
  RowBox[{
   RowBox[{"FPp", "[", 
    RowBox[{
    "s_", ",", "t_", ",", "m_", ",", "\[Lambda]_", ",", "\[CapitalLambda]_", 
     ",", "\[Rho]_", ",", "aGV_", ",", "aEV_", ",", "AA_"}], "]"}], ":=", 
   RowBox[{
    RowBox[{"FPp", "[", 
     RowBox[{
     "s", ",", "t", ",", "m", ",", "\[Lambda]", ",", "\[CapitalLambda]", ",", 
      "\[Rho]", ",", "aGV", ",", "aEV", ",", "AA"}], "]"}], "=", 
    RowBox[{
     RowBox[{"FPF1F1p", "[", 
      RowBox[{
      "s", ",", "t", ",", "m", ",", "\[Lambda]", ",", "\[CapitalLambda]", ",",
        "\[Rho]", ",", "aGV", ",", "aEV", ",", "AA"}], "]"}], "+", 
     RowBox[{"FPF1F2p", "[", 
      RowBox[{
      "s", ",", "t", ",", "m", ",", "\[Lambda]", ",", "\[CapitalLambda]", ",",
        "\[Rho]", ",", "aGV", ",", "aEV", ",", "AA"}], "]"}], "+", 
     RowBox[{"FPF1FAp", "[", 
      RowBox[{
      "s", ",", "t", ",", "m", ",", "\[Lambda]", ",", "\[CapitalLambda]", ",",
        "\[Rho]", ",", "aGV", ",", "aEV", ",", "AA"}], "]"}], "+", 
     RowBox[{"FPF1FPp", "[", 
      RowBox[{
      "s", ",", "t", ",", "m", ",", "\[Lambda]", ",", "\[CapitalLambda]", ",",
        "\[Rho]", ",", "aGV", ",", "aEV", ",", "AA"}], "]"}], "+", 
     RowBox[{"FPF2F1p", "[", 
      RowBox[{
      "s", ",", "t", ",", "m", ",", "\[Lambda]", ",", "\[CapitalLambda]", ",",
        "\[Rho]", ",", "aGV", ",", "aEV", ",", "AA"}], "]"}], "+", 
     RowBox[{"FPF2F2p", "[", 
      RowBox[{
      "s", ",", "t", ",", "m", ",", "\[Lambda]", ",", "\[CapitalLambda]", ",",
        "\[Rho]", ",", "aGV", ",", "aEV", ",", "AA"}], "]"}], "+", 
     RowBox[{"FPF2FAp", "[", 
      RowBox[{
      "s", ",", "t", ",", "m", ",", "\[Lambda]", ",", "\[CapitalLambda]", ",",
        "\[Rho]", ",", "aGV", ",", "aEV", ",", "AA"}], "]"}], "+", 
     RowBox[{"FPF2FPp", "[", 
      RowBox[{
      "s", ",", "t", ",", "m", ",", "\[Lambda]", ",", "\[CapitalLambda]", ",",
        "\[Rho]", ",", "aGV", ",", "aEV", ",", "AA"}], "]"}]}]}]}], 
  ";"}], "\[IndentingNewLine]", 
 RowBox[{
  RowBox[{
   RowBox[{"FP5p", "[", 
    RowBox[{
    "s_", ",", "t_", ",", "m_", ",", "\[Lambda]_", ",", "\[CapitalLambda]_", 
     ",", "\[Rho]_", ",", "aGV_", ",", "aEV_", ",", "AA_"}], "]"}], ":=", 
   RowBox[{
    RowBox[{"FP5p", "[", 
     RowBox[{
     "s", ",", "t", ",", "m", ",", "\[Lambda]", ",", "\[CapitalLambda]", ",", 
      "\[Rho]", ",", "aGV", ",", "aEV", ",", "AA"}], "]"}], "=", 
    RowBox[{
     RowBox[{"FP5F1F1p", "[", 
      RowBox[{
      "s", ",", "t", ",", "m", ",", "\[Lambda]", ",", "\[CapitalLambda]", ",",
        "\[Rho]", ",", "aGV", ",", "aEV", ",", "AA"}], "]"}], "+", 
     RowBox[{"FP5F1F2p", "[", 
      RowBox[{
      "s", ",", "t", ",", "m", ",", "\[Lambda]", ",", "\[CapitalLambda]", ",",
        "\[Rho]", ",", "aGV", ",", "aEV", ",", "AA"}], "]"}], "+", 
     RowBox[{"FP5F1FAp", "[", 
      RowBox[{
      "s", ",", "t", ",", "m", ",", "\[Lambda]", ",", "\[CapitalLambda]", ",",
        "\[Rho]", ",", "aGV", ",", "aEV", ",", "AA"}], "]"}], "+", 
     RowBox[{"FP5F1FPp", "[", 
      RowBox[{
      "s", ",", "t", ",", "m", ",", "\[Lambda]", ",", "\[CapitalLambda]", ",",
        "\[Rho]", ",", "aGV", ",", "aEV", ",", "AA"}], "]"}], "+", 
     RowBox[{"FP5F2F1p", "[", 
      RowBox[{
      "s", ",", "t", ",", "m", ",", "\[Lambda]", ",", "\[CapitalLambda]", ",",
        "\[Rho]", ",", "aGV", ",", "aEV", ",", "AA"}], "]"}], "+", 
     RowBox[{"FP5F2F2p", "[", 
      RowBox[{
      "s", ",", "t", ",", "m", ",", "\[Lambda]", ",", "\[CapitalLambda]", ",",
        "\[Rho]", ",", "aGV", ",", "aEV", ",", "AA"}], "]"}], "+", 
     RowBox[{"FP5F2FAp", "[", 
      RowBox[{
      "s", ",", "t", ",", "m", ",", "\[Lambda]", ",", "\[CapitalLambda]", ",",
        "\[Rho]", ",", "aGV", ",", "aEV", ",", "AA"}], "]"}], "+", 
     RowBox[{"FP5F2FPp", "[", 
      RowBox[{
      "s", ",", "t", ",", "m", ",", "\[Lambda]", ",", "\[CapitalLambda]", ",",
        "\[Rho]", ",", "aGV", ",", "aEV", ",", "AA"}], "]"}]}]}]}], 
  ";"}], "\[IndentingNewLine]", 
 RowBox[{
  RowBox[{
   RowBox[{"F3p", "[", 
    RowBox[{
    "s_", ",", "t_", ",", "m_", ",", "\[Lambda]_", ",", "\[CapitalLambda]_", 
     ",", "\[Rho]_", ",", "aGV_", ",", "aEV_", ",", "AA_"}], "]"}], ":=", 
   RowBox[{
    RowBox[{"F3p", "[", 
     RowBox[{
     "s", ",", "t", ",", "m", ",", "\[Lambda]", ",", "\[CapitalLambda]", ",", 
      "\[Rho]", ",", "aGV", ",", "aEV", ",", "AA"}], "]"}], "=", 
    RowBox[{
     RowBox[{"F3F1F1p", "[", 
      RowBox[{
      "s", ",", "t", ",", "m", ",", "\[Lambda]", ",", "\[CapitalLambda]", ",",
        "\[Rho]", ",", "aGV", ",", "aEV", ",", "AA"}], "]"}], "+", 
     RowBox[{"F3F1F2p", "[", 
      RowBox[{
      "s", ",", "t", ",", "m", ",", "\[Lambda]", ",", "\[CapitalLambda]", ",",
        "\[Rho]", ",", "aGV", ",", "aEV", ",", "AA"}], "]"}], "+", 
     RowBox[{"F3F1FAp", "[", 
      RowBox[{
      "s", ",", "t", ",", "m", ",", "\[Lambda]", ",", "\[CapitalLambda]", ",",
        "\[Rho]", ",", "aGV", ",", "aEV", ",", "AA"}], "]"}], "+", 
     RowBox[{"F3F1FPp", "[", 
      RowBox[{
      "s", ",", "t", ",", "m", ",", "\[Lambda]", ",", "\[CapitalLambda]", ",",
        "\[Rho]", ",", "aGV", ",", "aEV", ",", "AA"}], "]"}], "+", 
     RowBox[{"F3F2F1p", "[", 
      RowBox[{
      "s", ",", "t", ",", "m", ",", "\[Lambda]", ",", "\[CapitalLambda]", ",",
        "\[Rho]", ",", "aGV", ",", "aEV", ",", "AA"}], "]"}], "+", 
     RowBox[{"F3F2F2p", "[", 
      RowBox[{
      "s", ",", "t", ",", "m", ",", "\[Lambda]", ",", "\[CapitalLambda]", ",",
        "\[Rho]", ",", "aGV", ",", "aEV", ",", "AA"}], "]"}], "+", 
     RowBox[{"F3F2FAp", "[", 
      RowBox[{
      "s", ",", "t", ",", "m", ",", "\[Lambda]", ",", "\[CapitalLambda]", ",",
        "\[Rho]", ",", "aGV", ",", "aEV", ",", "AA"}], "]"}], "+", 
     RowBox[{"F3F2FPp", "[", 
      RowBox[{
      "s", ",", "t", ",", "m", ",", "\[Lambda]", ",", "\[CapitalLambda]", ",",
        "\[Rho]", ",", "aGV", ",", "aEV", ",", "AA"}], "]"}]}]}]}], 
  ";"}], "\[IndentingNewLine]", 
 RowBox[{
  RowBox[{
   RowBox[{"F35p", "[", 
    RowBox[{
    "s_", ",", "t_", ",", "m_", ",", "\[Lambda]_", ",", "\[CapitalLambda]_", 
     ",", "\[Rho]_", ",", "aGV_", ",", "aEV_", ",", "AA_"}], "]"}], ":=", 
   RowBox[{
    RowBox[{"F35p", "[", 
     RowBox[{
     "s", ",", "t", ",", "m", ",", "\[Lambda]", ",", "\[CapitalLambda]", ",", 
      "\[Rho]", ",", "aGV", ",", "aEV", ",", "AA"}], "]"}], "=", 
    RowBox[{
     RowBox[{"F35F1F1p", "[", 
      RowBox[{
      "s", ",", "t", ",", "m", ",", "\[Lambda]", ",", "\[CapitalLambda]", ",",
        "\[Rho]", ",", "aGV", ",", "aEV", ",", "AA"}], "]"}], "+", 
     RowBox[{"F35F1F2p", "[", 
      RowBox[{
      "s", ",", "t", ",", "m", ",", "\[Lambda]", ",", "\[CapitalLambda]", ",",
        "\[Rho]", ",", "aGV", ",", "aEV", ",", "AA"}], "]"}], "+", 
     RowBox[{"F35F1FAp", "[", 
      RowBox[{
      "s", ",", "t", ",", "m", ",", "\[Lambda]", ",", "\[CapitalLambda]", ",",
        "\[Rho]", ",", "aGV", ",", "aEV", ",", "AA"}], "]"}], "+", 
     RowBox[{"F35F1FPp", "[", 
      RowBox[{
      "s", ",", "t", ",", "m", ",", "\[Lambda]", ",", "\[CapitalLambda]", ",",
        "\[Rho]", ",", "aGV", ",", "aEV", ",", "AA"}], "]"}], "+", 
     RowBox[{"F35F2F1p", "[", 
      RowBox[{
      "s", ",", "t", ",", "m", ",", "\[Lambda]", ",", "\[CapitalLambda]", ",",
        "\[Rho]", ",", "aGV", ",", "aEV", ",", "AA"}], "]"}], "+", 
     RowBox[{"F35F2F2p", "[", 
      RowBox[{
      "s", ",", "t", ",", "m", ",", "\[Lambda]", ",", "\[CapitalLambda]", ",",
        "\[Rho]", ",", "aGV", ",", "aEV", ",", "AA"}], "]"}], "+", 
     RowBox[{"F35F2FAp", "[", 
      RowBox[{
      "s", ",", "t", ",", "m", ",", "\[Lambda]", ",", "\[CapitalLambda]", ",",
        "\[Rho]", ",", "aGV", ",", "aEV", ",", "AA"}], "]"}], "+", 
     RowBox[{"F35F2FPp", "[", 
      RowBox[{
      "s", ",", "t", ",", "m", ",", "\[Lambda]", ",", "\[CapitalLambda]", ",",
        "\[Rho]", ",", "aGV", ",", "aEV", ",", "AA"}], "]"}]}]}]}], 
  ";"}]}], "Input",
 CellChangeTimes->{{3.570880711263894*^9, 3.5708808186697483`*^9}, {
   3.570885467544327*^9, 3.570885472975047*^9}, {3.570885597674699*^9, 
   3.5708856168748417`*^9}, 3.570885883244066*^9, {3.570886278604177*^9, 
   3.5708862802590523`*^9}, {3.57146210917182*^9, 3.571462149257154*^9}, {
   3.5727824053495617`*^9, 3.572782410057057*^9}, {3.5745105657646093`*^9, 
   3.574510613549436*^9}, {3.5745106671686707`*^9, 3.574510675360574*^9}, {
   3.5745899981047287`*^9, 3.574590021962553*^9}, {3.575692494973329*^9, 
   3.5756926195658617`*^9}, {3.575692672503035*^9, 3.575692973949338*^9}, {
   3.575703454243614*^9, 3.575703479722075*^9}, 3.575703510170273*^9, 
   3.575703580455871*^9, {3.57570401358181*^9, 3.575704020474791*^9}, {
   3.5806217287666473`*^9, 3.580621729204578*^9}, {3.5806221710462847`*^9, 
   3.580622205778658*^9}, {3.581412391873823*^9, 3.581412400521435*^9}, {
   3.5825455863289833`*^9, 3.58254563654698*^9}, {3.5825457618073463`*^9, 
   3.582545921505252*^9}, {3.5825472015599318`*^9, 3.582547210234455*^9}, {
   3.582547290626615*^9, 3.5825473091514683`*^9}, 3.582794928042219*^9, 
   3.5827951388435917`*^9, {3.582795602716556*^9, 3.582795622842655*^9}, 
   3.5827957580944557`*^9, {3.582813323601923*^9, 3.582813368408544*^9}, {
   3.5847921834848633`*^9, 3.58479222235763*^9}, {3.7964565592559443`*^9, 
   3.796456569988187*^9}, 3.796458940286435*^9, {3.796459451561761*^9, 
   3.796459452787709*^9}, {3.796459489622299*^9, 3.796459634825552*^9}, {
   3.79645999283482*^9, 3.7964600940771923`*^9}, {3.796460521149417*^9, 
   3.7964605395648813`*^9}, {3.796460582055572*^9, 3.796460619560534*^9}, {
   3.7964606731836042`*^9, 3.796460691844816*^9}, {3.7964607404532022`*^9, 
   3.796460761359578*^9}, {3.796460805503392*^9, 3.796460811543391*^9}, {
   3.796460896141677*^9, 3.796460937985792*^9}, {3.796460977283885*^9, 
   3.796461003588022*^9}, {3.7964610569336977`*^9, 3.7964611204111357`*^9}, {
   3.79646116140909*^9, 3.796461198379127*^9}, 3.796470356371804*^9, {
   3.7964704591283073`*^9, 3.796470478764318*^9}, {3.796494315774722*^9, 
   3.7964943267522793`*^9}, {3.7964979084788313`*^9, 3.796497909872674*^9}, {
   3.796498799100711*^9, 3.79649879913002*^9}, {3.796536528831162*^9, 
   3.79653655561695*^9}, {3.796538696955989*^9, 3.796538701115137*^9}, {
   3.7970563600775633`*^9, 3.797056502821868*^9}, {3.797057632408902*^9, 
   3.797057668166747*^9}, {3.797172644424109*^9, 3.797172644564527*^9}, {
   3.797233545888709*^9, 3.797233553363607*^9}, {3.7972336682635813`*^9, 
   3.797233674220511*^9}, {3.7972337443408747`*^9, 3.797233771542345*^9}, {
   3.797233888744712*^9, 3.7972339126501827`*^9}, {3.7972340467312803`*^9, 
   3.7972340516487207`*^9}, {3.7972340869206133`*^9, 3.797234101233041*^9}, {
   3.797234232556499*^9, 3.7972342364165277`*^9}, 3.797234380728403*^9, 
   3.7972352637253323`*^9, {3.797285885659083*^9, 3.7972859087704144`*^9}, {
   3.79741835744453*^9, 3.797418371093549*^9}, 3.797420675758883*^9, {
   3.7979445060168*^9, 3.797944506153496*^9}, {3.797944823997582*^9, 
   3.797944831872384*^9}, {3.7980380263934803`*^9, 3.798038026398629*^9}, {
   3.798459778454961*^9, 3.798459778460115*^9}, {3.798459837071191*^9, 
   3.7984598371207247`*^9}, {3.798474999734252*^9, 3.798475016553*^9}, {
   3.8268495455731163`*^9, 3.826849552557663*^9}, {3.8268501773928013`*^9, 
   3.826850218434042*^9}, {3.826850505519924*^9, 3.8268505109147577`*^9}, {
   3.826851684256246*^9, 3.826851688756548*^9}, {3.826897991969286*^9, 
   3.826898034269456*^9}, {3.826899870079529*^9, 3.826899870964924*^9}, {
   3.826903296721067*^9, 3.82690329695383*^9}, {3.8269948004433527`*^9, 
   3.826994815921145*^9}, {3.826995762152358*^9, 3.8269957936482162`*^9}, {
   3.827000903896653*^9, 3.82700090390266*^9}, {3.827007630901366*^9, 
   3.8270076328991013`*^9}, {3.827007723188262*^9, 3.827007738065597*^9}, {
   3.828555085325193*^9, 3.828555085408517*^9}, {3.828559021260066*^9, 
   3.828559105170186*^9}, {3.828621785456792*^9, 3.828621795726046*^9}, {
   3.8286221727410192`*^9, 3.8286222037541237`*^9}, {3.8655367216440773`*^9, 
   3.8655367508500633`*^9}, {3.865537095518619*^9, 3.865537106685351*^9}},
 CellLabel->
  "In[130]:=",ExpressionUUID->"1dd6fe43-d43f-439d-b685-4c7df67a3d38"],

Cell["\<\
Amplitudes of the diagram with a photon attached to the proton but exploiting \
the neutron form factors in the vertex with the proton\
\>", "Text",
 CellChangeTimes->{{3.865531777958971*^9, 3.865531785502036*^9}, {
  3.865537176131073*^9, 3.865537254834499*^9}, {3.865537492748267*^9, 
  3.865537502251459*^9}, {3.865544208547236*^9, 3.8655442093465357`*^9}, {
  3.86559299276691*^9, 
  3.8655929984856853`*^9}},ExpressionUUID->"172ee823-7fa0-4348-8e93-\
7bdf17be4104"],

Cell[BoxData[{
 RowBox[{
  RowBox[{
   RowBox[{"GMF1F1pn", "[", 
    RowBox[{
    "s_", ",", "t_", ",", "m_", ",", "\[Lambda]_", ",", "\[CapitalLambda]_", 
     ",", "\[Rho]_", ",", "aGV_", ",", "aEV_", ",", "AA_"}], "]"}], ":=", 
   RowBox[{
    FractionBox["\[Alpha]", 
     RowBox[{"4", "\[Pi]"}]], 
    RowBox[{"(", 
     FractionBox[
      RowBox[{
       RowBox[{
        FractionBox[
         RowBox[{"-", "t"}], 
         RowBox[{"4", 
          SuperscriptBox["M", "2"]}]], 
        RowBox[{"FFiso0", "[", 
         RowBox[{
          RowBox[{"-", "t"}], ",", "aGV", ",", "t0v", ",", "tcv", ",", 
          RowBox[{"\[Mu]p", "-", "\[Mu]n"}], ",", "nmax"}], "]"}]}], "+", 
       RowBox[{"FFiso0", "[", 
        RowBox[{
         RowBox[{"-", "t"}], ",", "aEV", ",", "t0v", ",", "tcv", ",", "1", 
         ",", "nmax"}], "]"}]}], 
      RowBox[{"1", "+", 
       FractionBox[
        RowBox[{"-", "t"}], 
        RowBox[{"4", 
         SuperscriptBox["M", "2"]}]]}]], ")"}], 
    RowBox[{"(", 
     RowBox[{
      RowBox[{"10", " ", 
       RowBox[{"integralF1F1x00n", "[", 
        RowBox[{
        "s", ",", "t", ",", "m", ",", "\[Lambda]", ",", "\[CapitalLambda]", 
         ",", "\[Rho]"}], "]"}]}], "+", 
      RowBox[{"2", " ", 
       RowBox[{"(", 
        RowBox[{
         SuperscriptBox["m", "2"], "+", 
         SuperscriptBox["M", "2"], "-", "s"}], ")"}], " ", 
       RowBox[{"integralF1F1x0n", "[", 
        RowBox[{
        "s", ",", "t", ",", "m", ",", "\[Lambda]", ",", "\[CapitalLambda]", 
         ",", "\[Rho]"}], "]"}]}], "+", 
      RowBox[{"3", " ", 
       SuperscriptBox["m", "2"], " ", 
       RowBox[{"integralF1F1x11n", "[", 
        RowBox[{
        "s", ",", "t", ",", "m", ",", "\[Lambda]", ",", "\[CapitalLambda]", 
         ",", "\[Rho]"}], "]"}]}], "+", 
      RowBox[{
       RowBox[{"(", 
        RowBox[{
         RowBox[{"3", " ", 
          SuperscriptBox["m", "2"]}], "+", 
         SuperscriptBox["M", "2"], "-", 
         RowBox[{"3", " ", "s"}]}], ")"}], " ", 
       RowBox[{"integralF1F1x12n", "[", 
        RowBox[{
        "s", ",", "t", ",", "m", ",", "\[Lambda]", ",", "\[CapitalLambda]", 
         ",", "\[Rho]"}], "]"}]}], "+", 
      RowBox[{"2", " ", 
       RowBox[{"(", 
        RowBox[{
         RowBox[{"2", " ", 
          SuperscriptBox["m", "2"]}], "+", 
         SuperscriptBox["M", "2"], "-", "s"}], ")"}], " ", 
       RowBox[{"integralF1F1x1n", "[", 
        RowBox[{
        "s", ",", "t", ",", "m", ",", "\[Lambda]", ",", "\[CapitalLambda]", 
         ",", "\[Rho]"}], "]"}]}], "+", 
      RowBox[{"2", " ", 
       SuperscriptBox["M", "2"], " ", 
       RowBox[{"integralF1F1x22n", "[", 
        RowBox[{
        "s", ",", "t", ",", "m", ",", "\[Lambda]", ",", "\[CapitalLambda]", 
         ",", "\[Rho]"}], "]"}]}], "+", 
      RowBox[{"2", " ", 
       RowBox[{"(", 
        RowBox[{
         SuperscriptBox["m", "2"], "+", 
         SuperscriptBox["M", "2"], "-", "s"}], ")"}], " ", 
       RowBox[{"integralF1F1x2n", "[", 
        RowBox[{
        "s", ",", "t", ",", "m", ",", "\[Lambda]", ",", "\[CapitalLambda]", 
         ",", "\[Rho]"}], "]"}]}]}], ")"}]}]}], 
  ";"}], "\[IndentingNewLine]", 
 RowBox[{
  RowBox[{
   RowBox[{"FAF1F1pn", "[", 
    RowBox[{
    "s_", ",", "t_", ",", "m_", ",", "\[Lambda]_", ",", "\[CapitalLambda]_", 
     ",", "\[Rho]_", ",", "aGV_", ",", "aEV_", ",", "AA_"}], "]"}], ":=", 
   RowBox[{
    FractionBox["\[Alpha]", 
     RowBox[{"4", "\[Pi]"}]], 
    RowBox[{"(", 
     FractionBox[
      RowBox[{
       RowBox[{
        FractionBox[
         RowBox[{"-", "t"}], 
         RowBox[{"4", 
          SuperscriptBox["M", "2"]}]], 
        RowBox[{"FFiso0", "[", 
         RowBox[{
          RowBox[{"-", "t"}], ",", "aGV", ",", "t0v", ",", "tcv", ",", 
          RowBox[{"\[Mu]p", "-", "\[Mu]n"}], ",", "nmax"}], "]"}]}], "+", 
       RowBox[{"FFiso0", "[", 
        RowBox[{
         RowBox[{"-", "t"}], ",", "aEV", ",", "t0v", ",", "tcv", ",", "1", 
         ",", "nmax"}], "]"}]}], 
      RowBox[{"1", "+", 
       FractionBox[
        RowBox[{"-", "t"}], 
        RowBox[{"4", 
         SuperscriptBox["M", "2"]}]]}]], ")"}], 
    RowBox[{"(", 
     RowBox[{
      RowBox[{
       RowBox[{"-", "6"}], " ", 
       RowBox[{"integralF1F1x00n", "[", 
        RowBox[{
        "s", ",", "t", ",", "m", ",", "\[Lambda]", ",", "\[CapitalLambda]", 
         ",", "\[Rho]"}], "]"}]}], "-", 
      RowBox[{
       SuperscriptBox["m", "2"], " ", 
       RowBox[{"integralF1F1x11n", "[", 
        RowBox[{
        "s", ",", "t", ",", "m", ",", "\[Lambda]", ",", "\[CapitalLambda]", 
         ",", "\[Rho]"}], "]"}]}], "+", 
      RowBox[{
       RowBox[{"(", 
        RowBox[{
         RowBox[{"-", 
          SuperscriptBox["m", "2"]}], "-", 
         SuperscriptBox["M", "2"], "+", "s"}], ")"}], " ", 
       RowBox[{"integralF1F1x12n", "[", 
        RowBox[{
        "s", ",", "t", ",", "m", ",", "\[Lambda]", ",", "\[CapitalLambda]", 
         ",", "\[Rho]"}], "]"}]}], "-", 
      RowBox[{"2", " ", 
       SuperscriptBox["M", "2"], " ", 
       RowBox[{"integralF1F1x22n", "[", 
        RowBox[{
        "s", ",", "t", ",", "m", ",", "\[Lambda]", ",", "\[CapitalLambda]", 
         ",", "\[Rho]"}], "]"}]}]}], ")"}]}]}], 
  ";"}], "\[IndentingNewLine]", 
 RowBox[{
  RowBox[{
   RowBox[{"F2F1F1pn", "[", 
    RowBox[{
    "s_", ",", "t_", ",", "m_", ",", "\[Lambda]_", ",", "\[CapitalLambda]_", 
     ",", "\[Rho]_", ",", "aGV_", ",", "aEV_", ",", "AA_"}], "]"}], ":=", 
   RowBox[{
    FractionBox["\[Alpha]", 
     RowBox[{"4", "\[Pi]"}]], 
    RowBox[{"(", 
     FractionBox[
      RowBox[{
       RowBox[{
        FractionBox[
         RowBox[{"-", "t"}], 
         RowBox[{"4", 
          SuperscriptBox["M", "2"]}]], 
        RowBox[{"FFiso0", "[", 
         RowBox[{
          RowBox[{"-", "t"}], ",", "aGV", ",", "t0v", ",", "tcv", ",", 
          RowBox[{"\[Mu]p", "-", "\[Mu]n"}], ",", "nmax"}], "]"}]}], "+", 
       RowBox[{"FFiso0", "[", 
        RowBox[{
         RowBox[{"-", "t"}], ",", "aEV", ",", "t0v", ",", "tcv", ",", "1", 
         ",", "nmax"}], "]"}]}], 
      RowBox[{"1", "+", 
       FractionBox[
        RowBox[{"-", "t"}], 
        RowBox[{"4", 
         SuperscriptBox["M", "2"]}]]}]], ")"}], 
    RowBox[{"(", 
     RowBox[{
      RowBox[{"-", 
       FractionBox[
        RowBox[{"4", " ", 
         SuperscriptBox["m", "2"], " ", 
         SuperscriptBox["M", "2"], " ", 
         RowBox[{"integralF1F1x11n", "[", 
          RowBox[{
          "s", ",", "t", ",", "m", ",", "\[Lambda]", ",", "\[CapitalLambda]", 
           ",", "\[Rho]"}], "]"}]}], 
        RowBox[{
         RowBox[{
          RowBox[{"-", "4"}], " ", 
          SuperscriptBox["M", "2"]}], "+", "t"}]]}], "+", 
      RowBox[{"2", " ", 
       SuperscriptBox["M", "2"], " ", 
       RowBox[{"(", 
        RowBox[{
         RowBox[{"-", "1"}], "+", 
         FractionBox[
          SuperscriptBox["m", "2"], 
          RowBox[{
           RowBox[{"4", " ", 
            SuperscriptBox["M", "2"]}], "-", "t"}]]}], ")"}], " ", 
       RowBox[{"integralF1F1x12n", "[", 
        RowBox[{
        "s", ",", "t", ",", "m", ",", "\[Lambda]", ",", "\[CapitalLambda]", 
         ",", "\[Rho]"}], "]"}]}], "-", 
      FractionBox[
       RowBox[{"4", " ", 
        SuperscriptBox["m", "2"], " ", 
        SuperscriptBox["M", "2"], " ", 
        RowBox[{"integralF1F1x1n", "[", 
         RowBox[{
         "s", ",", "t", ",", "m", ",", "\[Lambda]", ",", "\[CapitalLambda]", 
          ",", "\[Rho]"}], "]"}]}], 
       RowBox[{
        RowBox[{
         RowBox[{"-", "4"}], " ", 
         SuperscriptBox["M", "2"]}], "+", "t"}]], "-", 
      RowBox[{"2", " ", 
       SuperscriptBox["M", "2"], " ", 
       RowBox[{"integralF1F1x22n", "[", 
        RowBox[{
        "s", ",", "t", ",", "m", ",", "\[Lambda]", ",", "\[CapitalLambda]", 
         ",", "\[Rho]"}], "]"}]}], "+", 
      RowBox[{"2", " ", 
       SuperscriptBox["M", "2"], " ", 
       RowBox[{"(", 
        RowBox[{
         RowBox[{"-", "1"}], "+", 
         FractionBox[
          SuperscriptBox["m", "2"], 
          RowBox[{
           RowBox[{"4", " ", 
            SuperscriptBox["M", "2"]}], "-", "t"}]]}], ")"}], " ", 
       RowBox[{"integralF1F1x2n", "[", 
        RowBox[{
        "s", ",", "t", ",", "m", ",", "\[Lambda]", ",", "\[CapitalLambda]", 
         ",", "\[Rho]"}], "]"}]}]}], ")"}]}]}], 
  ";"}], "\[IndentingNewLine]", 
 RowBox[{
  RowBox[{
   RowBox[{"F25F1F1pn", "[", 
    RowBox[{
    "s_", ",", "t_", ",", "m_", ",", "\[Lambda]_", ",", "\[CapitalLambda]_", 
     ",", "\[Rho]_", ",", "aGV_", ",", "aEV_", ",", "AA_"}], "]"}], ":=", 
   RowBox[{
    FractionBox["\[Alpha]", 
     RowBox[{"4", "\[Pi]"}]], 
    RowBox[{"(", 
     FractionBox[
      RowBox[{
       RowBox[{
        FractionBox[
         RowBox[{"-", "t"}], 
         RowBox[{"4", 
          SuperscriptBox["M", "2"]}]], 
        RowBox[{"FFiso0", "[", 
         RowBox[{
          RowBox[{"-", "t"}], ",", "aGV", ",", "t0v", ",", "tcv", ",", 
          RowBox[{"\[Mu]p", "-", "\[Mu]n"}], ",", "nmax"}], "]"}]}], "+", 
       RowBox[{"FFiso0", "[", 
        RowBox[{
         RowBox[{"-", "t"}], ",", "aEV", ",", "t0v", ",", "tcv", ",", "1", 
         ",", "nmax"}], "]"}]}], 
      RowBox[{"1", "+", 
       FractionBox[
        RowBox[{"-", "t"}], 
        RowBox[{"4", 
         SuperscriptBox["M", "2"]}]]}]], ")"}], 
    RowBox[{"(", 
     RowBox[{
      FractionBox[
       RowBox[{"4", " ", 
        SuperscriptBox["m", "2"], " ", 
        SuperscriptBox["M", "2"], " ", 
        RowBox[{"integralF1F1x11n", "[", 
         RowBox[{
         "s", ",", "t", ",", "m", ",", "\[Lambda]", ",", "\[CapitalLambda]", 
          ",", "\[Rho]"}], "]"}]}], 
       RowBox[{
        RowBox[{
         RowBox[{"-", "4"}], " ", 
         SuperscriptBox["M", "2"]}], "+", "t"}]], "+", 
      RowBox[{"2", " ", 
       SuperscriptBox["M", "2"], " ", 
       RowBox[{"(", 
        RowBox[{
         RowBox[{"-", "1"}], "+", 
         FractionBox[
          SuperscriptBox["m", "2"], 
          RowBox[{
           RowBox[{
            RowBox[{"-", "4"}], " ", 
            SuperscriptBox["M", "2"]}], "+", "t"}]]}], ")"}], " ", 
       RowBox[{"integralF1F1x12n", "[", 
        RowBox[{
        "s", ",", "t", ",", "m", ",", "\[Lambda]", ",", "\[CapitalLambda]", 
         ",", "\[Rho]"}], "]"}]}], "+", 
      FractionBox[
       RowBox[{"4", " ", 
        SuperscriptBox["m", "2"], " ", 
        SuperscriptBox["M", "2"], " ", 
        RowBox[{"integralF1F1x1n", "[", 
         RowBox[{
         "s", ",", "t", ",", "m", ",", "\[Lambda]", ",", "\[CapitalLambda]", 
          ",", "\[Rho]"}], "]"}]}], 
       RowBox[{
        RowBox[{
         RowBox[{"-", "4"}], " ", 
         SuperscriptBox["M", "2"]}], "+", "t"}]], "-", 
      RowBox[{"2", " ", 
       SuperscriptBox["M", "2"], " ", 
       RowBox[{"integralF1F1x22n", "[", 
        RowBox[{
        "s", ",", "t", ",", "m", ",", "\[Lambda]", ",", "\[CapitalLambda]", 
         ",", "\[Rho]"}], "]"}]}], "+", 
      RowBox[{"2", " ", 
       SuperscriptBox["M", "2"], " ", 
       RowBox[{"(", 
        RowBox[{
         RowBox[{"-", "1"}], "+", 
         FractionBox[
          SuperscriptBox["m", "2"], 
          RowBox[{
           RowBox[{
            RowBox[{"-", "4"}], " ", 
            SuperscriptBox["M", "2"]}], "+", "t"}]]}], ")"}], " ", 
       RowBox[{"integralF1F1x2n", "[", 
        RowBox[{
        "s", ",", "t", ",", "m", ",", "\[Lambda]", ",", "\[CapitalLambda]", 
         ",", "\[Rho]"}], "]"}]}]}], ")"}]}]}], 
  ";"}], "\[IndentingNewLine]", 
 RowBox[{
  RowBox[{
   RowBox[{"FPF1F1pn", "[", 
    RowBox[{
    "s_", ",", "t_", ",", "m_", ",", "\[Lambda]_", ",", "\[CapitalLambda]_", 
     ",", "\[Rho]_", ",", "aGV_", ",", "aEV_", ",", "AA_"}], "]"}], ":=", 
   RowBox[{
    FractionBox["\[Alpha]", 
     RowBox[{"4", "\[Pi]"}]], 
    RowBox[{"(", 
     FractionBox[
      RowBox[{
       RowBox[{
        FractionBox[
         RowBox[{"-", "t"}], 
         RowBox[{"4", 
          SuperscriptBox["M", "2"]}]], 
        RowBox[{"FFiso0", "[", 
         RowBox[{
          RowBox[{"-", "t"}], ",", "aGV", ",", "t0v", ",", "tcv", ",", 
          RowBox[{"\[Mu]p", "-", "\[Mu]n"}], ",", "nmax"}], "]"}]}], "+", 
       RowBox[{"FFiso0", "[", 
        RowBox[{
         RowBox[{"-", "t"}], ",", "aEV", ",", "t0v", ",", "tcv", ",", "1", 
         ",", "nmax"}], "]"}]}], 
      RowBox[{"1", "+", 
       FractionBox[
        RowBox[{"-", "t"}], 
        RowBox[{"4", 
         SuperscriptBox["M", "2"]}]]}]], ")"}], 
    RowBox[{"(", 
     RowBox[{
      FractionBox[
       RowBox[{"2", " ", 
        SuperscriptBox["M", "2"], " ", 
        RowBox[{"(", 
         RowBox[{
          RowBox[{"-", 
           SuperscriptBox["m", "2"]}], "+", 
          RowBox[{"2", " ", 
           RowBox[{"(", 
            RowBox[{
             SuperscriptBox["M", "2"], "+", "s"}], ")"}]}]}], ")"}], " ", 
        RowBox[{"integralF1F1x11n", "[", 
         RowBox[{
         "s", ",", "t", ",", "m", ",", "\[Lambda]", ",", "\[CapitalLambda]", 
          ",", "\[Rho]"}], "]"}]}], 
       RowBox[{
        RowBox[{"4", " ", 
         SuperscriptBox["M", "2"]}], "-", "t"}]], "+", 
      FractionBox[
       RowBox[{
        SuperscriptBox["M", "2"], " ", 
        RowBox[{"(", 
         RowBox[{
          RowBox[{"-", 
           SuperscriptBox["m", "2"]}], "+", 
          RowBox[{"6", " ", 
           SuperscriptBox["M", "2"]}], "+", 
          RowBox[{"2", " ", "s"}], "-", "t"}], ")"}], " ", 
        RowBox[{"integralF1F1x12n", "[", 
         RowBox[{
         "s", ",", "t", ",", "m", ",", "\[Lambda]", ",", "\[CapitalLambda]", 
          ",", "\[Rho]"}], "]"}]}], 
       RowBox[{
        RowBox[{"4", " ", 
         SuperscriptBox["M", "2"]}], "-", "t"}]], "+", 
      FractionBox[
       RowBox[{"2", " ", 
        SuperscriptBox["M", "2"], " ", 
        RowBox[{"(", 
         RowBox[{
          RowBox[{"-", 
           SuperscriptBox["m", "2"]}], "-", 
          RowBox[{"2", " ", 
           SuperscriptBox["M", "2"]}], "+", 
          RowBox[{"2", " ", "s"}], "+", "t"}], ")"}], " ", 
        RowBox[{"integralF1F1x1n", "[", 
         RowBox[{
         "s", ",", "t", ",", "m", ",", "\[Lambda]", ",", "\[CapitalLambda]", 
          ",", "\[Rho]"}], "]"}]}], 
       RowBox[{
        RowBox[{"4", " ", 
         SuperscriptBox["M", "2"]}], "-", "t"}]], "+", 
      RowBox[{
       SuperscriptBox["M", "2"], " ", 
       RowBox[{"integralF1F1x22n", "[", 
        RowBox[{
        "s", ",", "t", ",", "m", ",", "\[Lambda]", ",", "\[CapitalLambda]", 
         ",", "\[Rho]"}], "]"}]}], "+", 
      FractionBox[
       RowBox[{
        SuperscriptBox["M", "2"], " ", 
        RowBox[{"(", 
         RowBox[{
          RowBox[{"-", 
           SuperscriptBox["m", "2"]}], "-", 
          RowBox[{"2", " ", 
           SuperscriptBox["M", "2"]}], "+", 
          RowBox[{"2", " ", "s"}], "+", "t"}], ")"}], " ", 
        RowBox[{"integralF1F1x2n", "[", 
         RowBox[{
         "s", ",", "t", ",", "m", ",", "\[Lambda]", ",", "\[CapitalLambda]", 
          ",", "\[Rho]"}], "]"}]}], 
       RowBox[{
        RowBox[{"4", " ", 
         SuperscriptBox["M", "2"]}], "-", "t"}]]}], ")"}]}]}], 
  ";"}], "\[IndentingNewLine]", 
 RowBox[{
  RowBox[{
   RowBox[{"FP5F1F1pn", "[", 
    RowBox[{
    "s_", ",", "t_", ",", "m_", ",", "\[Lambda]_", ",", "\[CapitalLambda]_", 
     ",", "\[Rho]_", ",", "aGV_", ",", "aEV_", ",", "AA_"}], "]"}], ":=", 
   RowBox[{
    FractionBox["\[Alpha]", 
     RowBox[{"4", "\[Pi]"}]], 
    RowBox[{"(", 
     FractionBox[
      RowBox[{
       RowBox[{
        FractionBox[
         RowBox[{"-", "t"}], 
         RowBox[{"4", 
          SuperscriptBox["M", "2"]}]], 
        RowBox[{"FFiso0", "[", 
         RowBox[{
          RowBox[{"-", "t"}], ",", "aGV", ",", "t0v", ",", "tcv", ",", 
          RowBox[{"\[Mu]p", "-", "\[Mu]n"}], ",", "nmax"}], "]"}]}], "+", 
       RowBox[{"FFiso0", "[", 
        RowBox[{
         RowBox[{"-", "t"}], ",", "aEV", ",", "t0v", ",", "tcv", ",", "1", 
         ",", "nmax"}], "]"}]}], 
      RowBox[{"1", "+", 
       FractionBox[
        RowBox[{"-", "t"}], 
        RowBox[{"4", 
         SuperscriptBox["M", "2"]}]]}]], ")"}], 
    RowBox[{"(", 
     RowBox[{
      FractionBox[
       RowBox[{"2", " ", 
        SuperscriptBox["M", "2"], " ", 
        RowBox[{"(", 
         RowBox[{
          SuperscriptBox["m", "2"], "+", 
          RowBox[{"6", " ", 
           SuperscriptBox["M", "2"]}], "-", 
          RowBox[{"2", " ", 
           RowBox[{"(", 
            RowBox[{"s", "+", "t"}], ")"}]}]}], ")"}], " ", 
        RowBox[{"integralF1F1x11n", "[", 
         RowBox[{
         "s", ",", "t", ",", "m", ",", "\[Lambda]", ",", "\[CapitalLambda]", 
          ",", "\[Rho]"}], "]"}]}], 
       RowBox[{
        RowBox[{"4", " ", 
         SuperscriptBox["M", "2"]}], "-", "t"}]], "+", 
      FractionBox[
       RowBox[{
        SuperscriptBox["M", "2"], " ", 
        RowBox[{"(", 
         RowBox[{
          SuperscriptBox["m", "2"], "+", 
          RowBox[{"18", " ", 
           SuperscriptBox["M", "2"]}], "-", 
          RowBox[{"2", " ", "s"}], "-", 
          RowBox[{"5", " ", "t"}]}], ")"}], " ", 
        RowBox[{"integralF1F1x12n", "[", 
         RowBox[{
         "s", ",", "t", ",", "m", ",", "\[Lambda]", ",", "\[CapitalLambda]", 
          ",", "\[Rho]"}], "]"}]}], 
       RowBox[{
        RowBox[{"4", " ", 
         SuperscriptBox["M", "2"]}], "-", "t"}]], "+", 
      FractionBox[
       RowBox[{"2", " ", 
        SuperscriptBox["M", "2"], " ", 
        RowBox[{"(", 
         RowBox[{
          SuperscriptBox["m", "2"], "+", 
          RowBox[{"2", " ", 
           SuperscriptBox["M", "2"]}], "-", 
          RowBox[{"2", " ", "s"}], "-", "t"}], ")"}], " ", 
        RowBox[{"integralF1F1x1n", "[", 
         RowBox[{
         "s", ",", "t", ",", "m", ",", "\[Lambda]", ",", "\[CapitalLambda]", 
          ",", "\[Rho]"}], "]"}]}], 
       RowBox[{
        RowBox[{"4", " ", 
         SuperscriptBox["M", "2"]}], "-", "t"}]], "+", 
      RowBox[{
       SuperscriptBox["M", "2"], " ", 
       RowBox[{"integralF1F1x22n", "[", 
        RowBox[{
        "s", ",", "t", ",", "m", ",", "\[Lambda]", ",", "\[CapitalLambda]", 
         ",", "\[Rho]"}], "]"}]}], "+", 
      FractionBox[
       RowBox[{
        SuperscriptBox["M", "2"], " ", 
        RowBox[{"(", 
         RowBox[{
          SuperscriptBox["m", "2"], "-", 
          RowBox[{"6", " ", 
           SuperscriptBox["M", "2"]}], "-", 
          RowBox[{"2", " ", "s"}], "+", "t"}], ")"}], " ", 
        RowBox[{"integralF1F1x2n", "[", 
         RowBox[{
         "s", ",", "t", ",", "m", ",", "\[Lambda]", ",", "\[CapitalLambda]", 
          ",", "\[Rho]"}], "]"}]}], 
       RowBox[{
        RowBox[{"4", " ", 
         SuperscriptBox["M", "2"]}], "-", "t"}]]}], ")"}]}]}], 
  ";"}], "\[IndentingNewLine]", 
 RowBox[{
  RowBox[{
   RowBox[{"F3F1F1pn", "[", 
    RowBox[{
    "s_", ",", "t_", ",", "m_", ",", "\[Lambda]_", ",", "\[CapitalLambda]_", 
     ",", "\[Rho]_", ",", "aGV_", ",", "aEV_", ",", "AA_"}], "]"}], ":=", 
   RowBox[{
    FractionBox["\[Alpha]", 
     RowBox[{"4", "\[Pi]"}]], 
    RowBox[{"(", 
     FractionBox[
      RowBox[{
       RowBox[{
        FractionBox[
         RowBox[{"-", "t"}], 
         RowBox[{"4", 
          SuperscriptBox["M", "2"]}]], 
        RowBox[{"FFiso0", "[", 
         RowBox[{
          RowBox[{"-", "t"}], ",", "aGV", ",", "t0v", ",", "tcv", ",", 
          RowBox[{"\[Mu]p", "-", "\[Mu]n"}], ",", "nmax"}], "]"}]}], "+", 
       RowBox[{"FFiso0", "[", 
        RowBox[{
         RowBox[{"-", "t"}], ",", "aEV", ",", "t0v", ",", "tcv", ",", "1", 
         ",", "nmax"}], "]"}]}], 
      RowBox[{"1", "+", 
       FractionBox[
        RowBox[{"-", "t"}], 
        RowBox[{"4", 
         SuperscriptBox["M", "2"]}]]}]], ")"}], 
    RowBox[{"(", 
     RowBox[{
      RowBox[{
       RowBox[{"-", "4"}], " ", 
       SuperscriptBox["M", "2"], " ", 
       RowBox[{"integralF1F1x11n", "[", 
        RowBox[{
        "s", ",", "t", ",", "m", ",", "\[Lambda]", ",", "\[CapitalLambda]", 
         ",", "\[Rho]"}], "]"}]}], "-", 
      RowBox[{"4", " ", 
       SuperscriptBox["M", "2"], " ", 
       RowBox[{"integralF1F1x12n", "[", 
        RowBox[{
        "s", ",", "t", ",", "m", ",", "\[Lambda]", ",", "\[CapitalLambda]", 
         ",", "\[Rho]"}], "]"}]}], "-", 
      RowBox[{"4", " ", 
       SuperscriptBox["M", "2"], " ", 
       RowBox[{"integralF1F1x1n", "[", 
        RowBox[{
        "s", ",", "t", ",", "m", ",", "\[Lambda]", ",", "\[CapitalLambda]", 
         ",", "\[Rho]"}], "]"}]}]}], ")"}]}]}], 
  ";"}], "\[IndentingNewLine]", 
 RowBox[{
  RowBox[{
   RowBox[{"F35F1F1pn", "[", 
    RowBox[{
    "s_", ",", "t_", ",", "m_", ",", "\[Lambda]_", ",", "\[CapitalLambda]_", 
     ",", "\[Rho]_", ",", "aGV_", ",", "aEV_", ",", "AA_"}], "]"}], ":=", 
   RowBox[{
    FractionBox["\[Alpha]", 
     RowBox[{"4", "\[Pi]"}]], 
    RowBox[{"(", 
     FractionBox[
      RowBox[{
       RowBox[{
        FractionBox[
         RowBox[{"-", "t"}], 
         RowBox[{"4", 
          SuperscriptBox["M", "2"]}]], 
        RowBox[{"FFiso0", "[", 
         RowBox[{
          RowBox[{"-", "t"}], ",", "aGV", ",", "t0v", ",", "tcv", ",", 
          RowBox[{"\[Mu]p", "-", "\[Mu]n"}], ",", "nmax"}], "]"}]}], "+", 
       RowBox[{"FFiso0", "[", 
        RowBox[{
         RowBox[{"-", "t"}], ",", "aEV", ",", "t0v", ",", "tcv", ",", "1", 
         ",", "nmax"}], "]"}]}], 
      RowBox[{"1", "+", 
       FractionBox[
        RowBox[{"-", "t"}], 
        RowBox[{"4", 
         SuperscriptBox["M", "2"]}]]}]], ")"}], 
    RowBox[{"(", 
     RowBox[{
      FractionBox[
       RowBox[{"4", " ", 
        SuperscriptBox["M", "2"], " ", "t", " ", 
        RowBox[{"integralF1F1x11n", "[", 
         RowBox[{
         "s", ",", "t", ",", "m", ",", "\[Lambda]", ",", "\[CapitalLambda]", 
          ",", "\[Rho]"}], "]"}]}], 
       RowBox[{
        RowBox[{"4", " ", 
         SuperscriptBox["M", "2"]}], "-", "t"}]], "+", 
      RowBox[{
       RowBox[{"(", 
        RowBox[{
         RowBox[{
          RowBox[{"-", "4"}], " ", 
          SuperscriptBox["M", "2"]}], "-", 
         FractionBox[
          RowBox[{"8", " ", 
           SuperscriptBox["M", "4"]}], 
          RowBox[{
           RowBox[{
            RowBox[{"-", "4"}], " ", 
            SuperscriptBox["M", "2"]}], "+", "t"}]]}], ")"}], " ", 
       RowBox[{"integralF1F1x12n", "[", 
        RowBox[{
        "s", ",", "t", ",", "m", ",", "\[Lambda]", ",", "\[CapitalLambda]", 
         ",", "\[Rho]"}], "]"}]}], "+", 
      FractionBox[
       RowBox[{"4", " ", 
        SuperscriptBox["M", "2"], " ", "t", " ", 
        RowBox[{"integralF1F1x1n", "[", 
         RowBox[{
         "s", ",", "t", ",", "m", ",", "\[Lambda]", ",", "\[CapitalLambda]", 
          ",", "\[Rho]"}], "]"}]}], 
       RowBox[{
        RowBox[{"4", " ", 
         SuperscriptBox["M", "2"]}], "-", "t"}]], "-", 
      FractionBox[
       RowBox[{"8", " ", 
        SuperscriptBox["M", "4"], " ", 
        RowBox[{"integralF1F1x2n", "[", 
         RowBox[{
         "s", ",", "t", ",", "m", ",", "\[Lambda]", ",", "\[CapitalLambda]", 
          ",", "\[Rho]"}], "]"}]}], 
       RowBox[{
        RowBox[{
         RowBox[{"-", "4"}], " ", 
         SuperscriptBox["M", "2"]}], "+", "t"}]]}], ")"}]}]}], 
  ";"}], "\[IndentingNewLine]", 
 RowBox[{
  RowBox[{
   RowBox[{"GMF1F2pn", "[", 
    RowBox[{
    "s_", ",", "t_", ",", "m_", ",", "\[Lambda]_", ",", "\[CapitalLambda]_", 
     ",", "\[Rho]_", ",", "aGV_", ",", "aEV_", ",", "AA_"}], "]"}], ":=", 
   RowBox[{
    FractionBox["\[Alpha]", 
     RowBox[{"4", "\[Pi]"}]], 
    RowBox[{"(", 
     FractionBox[
      RowBox[{
       RowBox[{"FFiso0", "[", 
        RowBox[{
         RowBox[{"-", "t"}], ",", "aGV", ",", "t0v", ",", "tcv", ",", 
         RowBox[{"\[Mu]p", "-", "\[Mu]n"}], ",", "nmax"}], "]"}], "-", 
       RowBox[{"FFiso0", "[", 
        RowBox[{
         RowBox[{"-", "t"}], ",", "aEV", ",", "t0v", ",", "tcv", ",", "1", 
         ",", "nmax"}], "]"}]}], 
      RowBox[{"1", "+", 
       FractionBox[
        RowBox[{"-", "t"}], 
        RowBox[{"4", 
         SuperscriptBox["M", "2"]}]]}]], ")"}], 
    RowBox[{"(", 
     RowBox[{
      RowBox[{"8", " ", 
       RowBox[{"integralF1F1x00n", "[", 
        RowBox[{
        "s", ",", "t", ",", "m", ",", "\[Lambda]", ",", "\[CapitalLambda]", 
         ",", "\[Rho]"}], "]"}]}], "+", 
      RowBox[{"2", " ", 
       RowBox[{"(", 
        RowBox[{
         SuperscriptBox["m", "2"], "+", 
         SuperscriptBox["M", "2"], "-", "s"}], ")"}], " ", 
       RowBox[{"integralF1F1x0n", "[", 
        RowBox[{
        "s", ",", "t", ",", "m", ",", "\[Lambda]", ",", "\[CapitalLambda]", 
         ",", "\[Rho]"}], "]"}]}], "+", 
      RowBox[{
       FractionBox["5", "2"], " ", 
       SuperscriptBox["m", "2"], " ", 
       RowBox[{"integralF1F1x11n", "[", 
        RowBox[{
        "s", ",", "t", ",", "m", ",", "\[Lambda]", ",", "\[CapitalLambda]", 
         ",", "\[Rho]"}], "]"}]}], "+", 
      RowBox[{
       FractionBox["1", "4"], " ", 
       RowBox[{"(", 
        RowBox[{
         RowBox[{"9", " ", 
          SuperscriptBox["m", "2"]}], "+", 
         RowBox[{"10", " ", 
          SuperscriptBox["M", "2"]}], "-", 
         RowBox[{"10", " ", "s"}], "-", 
         RowBox[{"2", " ", "t"}]}], ")"}], " ", 
       RowBox[{"integralF1F1x12n", "[", 
        RowBox[{
        "s", ",", "t", ",", "m", ",", "\[Lambda]", ",", "\[CapitalLambda]", 
         ",", "\[Rho]"}], "]"}]}], "+", 
      RowBox[{"2", " ", 
       RowBox[{"(", 
        RowBox[{
         RowBox[{"2", " ", 
          SuperscriptBox["m", "2"]}], "+", 
         SuperscriptBox["M", "2"], "-", "s"}], ")"}], " ", 
       RowBox[{"integralF1F1x1n", "[", 
        RowBox[{
        "s", ",", "t", ",", "m", ",", "\[Lambda]", ",", "\[CapitalLambda]", 
         ",", "\[Rho]"}], "]"}]}], "+", 
      RowBox[{
       RowBox[{"(", 
        RowBox[{
         RowBox[{"2", " ", 
          SuperscriptBox["M", "2"]}], "-", 
         FractionBox["t", "4"]}], ")"}], " ", 
       RowBox[{"integralF1F1x22n", "[", 
        RowBox[{
        "s", ",", "t", ",", "m", ",", "\[Lambda]", ",", "\[CapitalLambda]", 
         ",", "\[Rho]"}], "]"}]}], "+", 
      RowBox[{
       FractionBox["1", "2"], " ", 
       RowBox[{"(", 
        RowBox[{
         RowBox[{"3", " ", 
          SuperscriptBox["m", "2"]}], "+", 
         RowBox[{"8", " ", 
          SuperscriptBox["M", "2"]}], "-", 
         RowBox[{"4", " ", "s"}], "-", "t"}], ")"}], " ", 
       RowBox[{"integralF1F1x2n", "[", 
        RowBox[{
        "s", ",", "t", ",", "m", ",", "\[Lambda]", ",", "\[CapitalLambda]", 
         ",", "\[Rho]"}], "]"}]}]}], ")"}]}]}], 
  ";"}], "\[IndentingNewLine]", 
 RowBox[{
  RowBox[{
   RowBox[{"FAF1F2pn", "[", 
    RowBox[{
    "s_", ",", "t_", ",", "m_", ",", "\[Lambda]_", ",", "\[CapitalLambda]_", 
     ",", "\[Rho]_", ",", "aGV_", ",", "aEV_", ",", "AA_"}], "]"}], ":=", 
   RowBox[{
    FractionBox["\[Alpha]", 
     RowBox[{"4", "\[Pi]"}]], 
    RowBox[{"(", 
     FractionBox[
      RowBox[{
       RowBox[{"FFiso0", "[", 
        RowBox[{
         RowBox[{"-", "t"}], ",", "aGV", ",", "t0v", ",", "tcv", ",", 
         RowBox[{"\[Mu]p", "-", "\[Mu]n"}], ",", "nmax"}], "]"}], "-", 
       RowBox[{"FFiso0", "[", 
        RowBox[{
         RowBox[{"-", "t"}], ",", "aEV", ",", "t0v", ",", "tcv", ",", "1", 
         ",", "nmax"}], "]"}]}], 
      RowBox[{"1", "+", 
       FractionBox[
        RowBox[{"-", "t"}], 
        RowBox[{"4", 
         SuperscriptBox["M", "2"]}]]}]], ")"}], 
    RowBox[{"(", 
     RowBox[{
      RowBox[{
       FractionBox["1", "4"], " ", 
       RowBox[{"(", 
        RowBox[{
         SuperscriptBox["m", "2"], "+", 
         RowBox[{"2", " ", "t"}]}], ")"}], " ", 
       RowBox[{"integralF1F1x12n", "[", 
        RowBox[{
        "s", ",", "t", ",", "m", ",", "\[Lambda]", ",", "\[CapitalLambda]", 
         ",", "\[Rho]"}], "]"}]}], "+", 
      RowBox[{
       FractionBox["1", "4"], " ", "t", " ", 
       RowBox[{"integralF1F1x22n", "[", 
        RowBox[{
        "s", ",", "t", ",", "m", ",", "\[Lambda]", ",", "\[CapitalLambda]", 
         ",", "\[Rho]"}], "]"}]}], "+", 
      RowBox[{
       FractionBox["1", "2"], " ", "t", " ", 
       RowBox[{"integralF1F1x2n", "[", 
        RowBox[{
        "s", ",", "t", ",", "m", ",", "\[Lambda]", ",", "\[CapitalLambda]", 
         ",", "\[Rho]"}], "]"}]}]}], ")"}]}]}], 
  ";"}], "\[IndentingNewLine]", 
 RowBox[{
  RowBox[{
   RowBox[{"F2F1F2pn", "[", 
    RowBox[{
    "s_", ",", "t_", ",", "m_", ",", "\[Lambda]_", ",", "\[CapitalLambda]_", 
     ",", "\[Rho]_", ",", "aGV_", ",", "aEV_", ",", "AA_"}], "]"}], ":=", 
   RowBox[{
    FractionBox["\[Alpha]", 
     RowBox[{"4", "\[Pi]"}]], 
    RowBox[{"(", 
     FractionBox[
      RowBox[{
       RowBox[{"FFiso0", "[", 
        RowBox[{
         RowBox[{"-", "t"}], ",", "aGV", ",", "t0v", ",", "tcv", ",", 
         RowBox[{"\[Mu]p", "-", "\[Mu]n"}], ",", "nmax"}], "]"}], "-", 
       RowBox[{"FFiso0", "[", 
        RowBox[{
         RowBox[{"-", "t"}], ",", "aEV", ",", "t0v", ",", "tcv", ",", "1", 
         ",", "nmax"}], "]"}]}], 
      RowBox[{"1", "+", 
       FractionBox[
        RowBox[{"-", "t"}], 
        RowBox[{"4", 
         SuperscriptBox["M", "2"]}]]}]], ")"}], 
    RowBox[{"(", 
     RowBox[{
      RowBox[{"8", " ", 
       RowBox[{"integralF1F1x00n", "[", 
        RowBox[{
        "s", ",", "t", ",", "m", ",", "\[Lambda]", ",", "\[CapitalLambda]", 
         ",", "\[Rho]"}], "]"}]}], "+", 
      RowBox[{"2", " ", 
       RowBox[{"(", 
        RowBox[{
         SuperscriptBox["m", "2"], "+", 
         SuperscriptBox["M", "2"], "-", "s"}], ")"}], " ", 
       RowBox[{"integralF1F1x0n", "[", 
        RowBox[{
        "s", ",", "t", ",", "m", ",", "\[Lambda]", ",", "\[CapitalLambda]", 
         ",", "\[Rho]"}], "]"}]}], "+", 
      FractionBox[
       RowBox[{
        SuperscriptBox["m", "2"], " ", 
        RowBox[{"(", 
         RowBox[{
          SuperscriptBox["m", "2"], "+", 
          RowBox[{"20", " ", 
           SuperscriptBox["M", "2"]}], "-", 
          RowBox[{"3", " ", "t"}]}], ")"}], " ", 
        RowBox[{"integralF1F1x11n", "[", 
         RowBox[{
         "s", ",", "t", ",", "m", ",", "\[Lambda]", ",", "\[CapitalLambda]", 
          ",", "\[Rho]"}], "]"}]}], 
       RowBox[{
        RowBox[{"8", " ", 
         SuperscriptBox["M", "2"]}], "-", 
        RowBox[{"2", " ", "t"}]}]], "+", 
      RowBox[{
       RowBox[{"(", 
        RowBox[{
         RowBox[{
          FractionBox["5", "2"], " ", 
          RowBox[{"(", 
           RowBox[{
            SuperscriptBox["M", "2"], "-", "s"}], ")"}]}], "+", 
         RowBox[{
          SuperscriptBox["m", "2"], " ", 
          RowBox[{"(", 
           RowBox[{"2", "-", 
            FractionBox[
             RowBox[{"3", " ", 
              SuperscriptBox["M", "2"]}], 
             RowBox[{
              RowBox[{
               RowBox[{"-", "4"}], " ", 
               SuperscriptBox["M", "2"]}], "+", "t"}]]}], ")"}]}]}], ")"}], 
       " ", 
       RowBox[{"integralF1F1x12n", "[", 
        RowBox[{
        "s", ",", "t", ",", "m", ",", "\[Lambda]", ",", "\[CapitalLambda]", 
         ",", "\[Rho]"}], "]"}]}], "+", 
      RowBox[{
       RowBox[{"(", 
        RowBox[{
         RowBox[{"2", " ", 
          RowBox[{"(", 
           RowBox[{
            SuperscriptBox["M", "2"], "-", "s"}], ")"}]}], "+", 
         RowBox[{
          SuperscriptBox["m", "2"], " ", 
          RowBox[{"(", 
           RowBox[{"3", "-", 
            FractionBox[
             RowBox[{"4", " ", 
              SuperscriptBox["M", "2"]}], 
             RowBox[{
              RowBox[{
               RowBox[{"-", "4"}], " ", 
               SuperscriptBox["M", "2"]}], "+", "t"}]]}], ")"}]}]}], ")"}], 
       " ", 
       RowBox[{"integralF1F1x1n", "[", 
        RowBox[{
        "s", ",", "t", ",", "m", ",", "\[Lambda]", ",", "\[CapitalLambda]", 
         ",", "\[Rho]"}], "]"}]}], "+", 
      RowBox[{"2", " ", 
       SuperscriptBox["M", "2"], " ", 
       RowBox[{"integralF1F1x22n", "[", 
        RowBox[{
        "s", ",", "t", ",", "m", ",", "\[Lambda]", ",", "\[CapitalLambda]", 
         ",", "\[Rho]"}], "]"}]}], "+", 
      RowBox[{"2", " ", 
       RowBox[{"(", 
        RowBox[{
         SuperscriptBox["m", "2"], "+", 
         RowBox[{"2", " ", 
          SuperscriptBox["M", "2"]}], "-", "s"}], ")"}], " ", 
       RowBox[{"integralF1F1x2n", "[", 
        RowBox[{
        "s", ",", "t", ",", "m", ",", "\[Lambda]", ",", "\[CapitalLambda]", 
         ",", "\[Rho]"}], "]"}]}]}], ")"}]}]}], 
  ";"}], "\[IndentingNewLine]", 
 RowBox[{
  RowBox[{
   RowBox[{"F25F1F2pn", "[", 
    RowBox[{
    "s_", ",", "t_", ",", "m_", ",", "\[Lambda]_", ",", "\[CapitalLambda]_", 
     ",", "\[Rho]_", ",", "aGV_", ",", "aEV_", ",", "AA_"}], "]"}], ":=", 
   RowBox[{
    FractionBox["\[Alpha]", 
     RowBox[{"4", "\[Pi]"}]], 
    RowBox[{"(", 
     FractionBox[
      RowBox[{
       RowBox[{"FFiso0", "[", 
        RowBox[{
         RowBox[{"-", "t"}], ",", "aGV", ",", "t0v", ",", "tcv", ",", 
         RowBox[{"\[Mu]p", "-", "\[Mu]n"}], ",", "nmax"}], "]"}], "-", 
       RowBox[{"FFiso0", "[", 
        RowBox[{
         RowBox[{"-", "t"}], ",", "aEV", ",", "t0v", ",", "tcv", ",", "1", 
         ",", "nmax"}], "]"}]}], 
      RowBox[{"1", "+", 
       FractionBox[
        RowBox[{"-", "t"}], 
        RowBox[{"4", 
         SuperscriptBox["M", "2"]}]]}]], ")"}], 
    RowBox[{"(", 
     RowBox[{
      RowBox[{"4", " ", 
       RowBox[{"integralF1F1x00n", "[", 
        RowBox[{
        "s", ",", "t", ",", "m", ",", "\[Lambda]", ",", "\[CapitalLambda]", 
         ",", "\[Rho]"}], "]"}]}], "-", 
      FractionBox[
       RowBox[{
        SuperscriptBox["m", "2"], " ", 
        RowBox[{"(", 
         RowBox[{
          SuperscriptBox["m", "2"], "-", 
          RowBox[{"4", " ", 
           SuperscriptBox["M", "2"]}], "+", 
          RowBox[{"3", " ", "t"}]}], ")"}], " ", 
        RowBox[{"integralF1F1x11n", "[", 
         RowBox[{
         "s", ",", "t", ",", "m", ",", "\[Lambda]", ",", "\[CapitalLambda]", 
          ",", "\[Rho]"}], "]"}]}], 
       RowBox[{
        RowBox[{"8", " ", 
         SuperscriptBox["M", "2"]}], "-", 
        RowBox[{"2", " ", "t"}]}]], "+", 
      RowBox[{
       RowBox[{"(", 
        RowBox[{
         RowBox[{
          FractionBox["1", "2"], " ", 
          RowBox[{"(", 
           RowBox[{
            SuperscriptBox["M", "2"], "-", "s"}], ")"}]}], "+", 
         RowBox[{
          SuperscriptBox["m", "2"], " ", 
          RowBox[{"(", 
           RowBox[{"1", "+", 
            FractionBox[
             RowBox[{"3", " ", 
              SuperscriptBox["M", "2"]}], 
             RowBox[{
              RowBox[{
               RowBox[{"-", "4"}], " ", 
               SuperscriptBox["M", "2"]}], "+", "t"}]]}], ")"}]}]}], ")"}], 
       " ", 
       RowBox[{"integralF1F1x12n", "[", 
        RowBox[{
        "s", ",", "t", ",", "m", ",", "\[Lambda]", ",", "\[CapitalLambda]", 
         ",", "\[Rho]"}], "]"}]}], "+", 
      FractionBox[
       RowBox[{"4", " ", 
        SuperscriptBox["m", "2"], " ", 
        SuperscriptBox["M", "2"], " ", 
        RowBox[{"integralF1F1x1n", "[", 
         RowBox[{
         "s", ",", "t", ",", "m", ",", "\[Lambda]", ",", "\[CapitalLambda]", 
          ",", "\[Rho]"}], "]"}]}], 
       RowBox[{
        RowBox[{
         RowBox[{"-", "4"}], " ", 
         SuperscriptBox["M", "2"]}], "+", "t"}]]}], ")"}]}]}], 
  ";"}], "\[IndentingNewLine]", 
 RowBox[{
  RowBox[{
   RowBox[{"FPF1F2pn", "[", 
    RowBox[{
    "s_", ",", "t_", ",", "m_", ",", "\[Lambda]_", ",", "\[CapitalLambda]_", 
     ",", "\[Rho]_", ",", "aGV_", ",", "aEV_", ",", "AA_"}], "]"}], ":=", 
   RowBox[{
    FractionBox["\[Alpha]", 
     RowBox[{"4", "\[Pi]"}]], 
    RowBox[{"(", 
     FractionBox[
      RowBox[{
       RowBox[{"FFiso0", "[", 
        RowBox[{
         RowBox[{"-", "t"}], ",", "aGV", ",", "t0v", ",", "tcv", ",", 
         RowBox[{"\[Mu]p", "-", "\[Mu]n"}], ",", "nmax"}], "]"}], "-", 
       RowBox[{"FFiso0", "[", 
        RowBox[{
         RowBox[{"-", "t"}], ",", "aEV", ",", "t0v", ",", "tcv", ",", "1", 
         ",", "nmax"}], "]"}]}], 
      RowBox[{"1", "+", 
       FractionBox[
        RowBox[{"-", "t"}], 
        RowBox[{"4", 
         SuperscriptBox["M", "2"]}]]}]], ")"}], 
    RowBox[{"(", 
     RowBox[{
      RowBox[{
       RowBox[{"-", "3"}], " ", 
       RowBox[{"integralF1F1x00n", "[", 
        RowBox[{
        "s", ",", "t", ",", "m", ",", "\[Lambda]", ",", "\[CapitalLambda]", 
         ",", "\[Rho]"}], "]"}]}], "+", 
      RowBox[{
       FractionBox[
        RowBox[{
         RowBox[{"-", 
          SuperscriptBox["m", "4"]}], "+", 
         RowBox[{
          SuperscriptBox["m", "2"], " ", 
          RowBox[{"(", 
           RowBox[{
            RowBox[{"-", 
             RowBox[{"10", " ", 
              SuperscriptBox["M", "2"]}]}], "+", 
            RowBox[{"2", " ", "s"}], "+", "t"}], ")"}]}], "+", 
         RowBox[{"4", " ", "t", " ", 
          RowBox[{"(", 
           RowBox[{
            SuperscriptBox["M", "2"], "+", "s"}], ")"}]}]}], 
        RowBox[{
         RowBox[{"16", " ", 
          SuperscriptBox["M", "2"]}], "-", 
         RowBox[{"4", " ", "t"}]}]], " ", 
       RowBox[{"integralF1F1x11n", "[", 
        RowBox[{
        "s", ",", "t", ",", "m", ",", "\[Lambda]", ",", "\[CapitalLambda]", 
         ",", "\[Rho]"}], "]"}]}], "+", 
      FractionBox[
       RowBox[{
        RowBox[{"(", 
         RowBox[{
          RowBox[{
           RowBox[{"-", "8"}], " ", 
           SuperscriptBox["M", "4"]}], "-", 
          RowBox[{"s", " ", "t"}], "+", 
          RowBox[{"2", " ", 
           SuperscriptBox["m", "2"], " ", 
           RowBox[{"(", 
            RowBox[{
             RowBox[{
              RowBox[{"-", "7"}], " ", 
              SuperscriptBox["M", "2"]}], "+", "t"}], ")"}]}], "+", 
          RowBox[{
           SuperscriptBox["M", "2"], " ", 
           RowBox[{"(", 
            RowBox[{
             RowBox[{"16", " ", "s"}], "+", 
             RowBox[{"5", " ", "t"}]}], ")"}]}]}], ")"}], " ", 
        RowBox[{"integralF1F1x12n", "[", 
         RowBox[{
         "s", ",", "t", ",", "m", ",", "\[Lambda]", ",", "\[CapitalLambda]", 
          ",", "\[Rho]"}], "]"}]}], 
       RowBox[{
        RowBox[{"16", " ", 
         SuperscriptBox["M", "2"]}], "-", 
        RowBox[{"4", " ", "t"}]}]], "+", 
      FractionBox[
       RowBox[{"2", " ", 
        SuperscriptBox["M", "2"], " ", 
        RowBox[{"(", 
         RowBox[{
          RowBox[{"-", 
           SuperscriptBox["m", "2"]}], "-", 
          RowBox[{"2", " ", 
           SuperscriptBox["M", "2"]}], "+", 
          RowBox[{"2", " ", "s"}], "+", "t"}], ")"}], " ", 
        RowBox[{"integralF1F1x1n", "[", 
         RowBox[{
         "s", ",", "t", ",", "m", ",", "\[Lambda]", ",", "\[CapitalLambda]", 
          ",", "\[Rho]"}], "]"}]}], 
       RowBox[{
        RowBox[{"4", " ", 
         SuperscriptBox["M", "2"]}], "-", "t"}]], "-", 
      RowBox[{
       FractionBox["1", "2"], " ", 
       SuperscriptBox["M", "2"], " ", 
       RowBox[{"integralF1F1x22n", "[", 
        RowBox[{
        "s", ",", "t", ",", "m", ",", "\[Lambda]", ",", "\[CapitalLambda]", 
         ",", "\[Rho]"}], "]"}]}], "-", 
      RowBox[{
       SuperscriptBox["M", "2"], " ", 
       RowBox[{"integralF1F1x2n", "[", 
        RowBox[{
        "s", ",", "t", ",", "m", ",", "\[Lambda]", ",", "\[CapitalLambda]", 
         ",", "\[Rho]"}], "]"}]}]}], ")"}]}]}], 
  ";"}], "\[IndentingNewLine]", 
 RowBox[{
  RowBox[{
   RowBox[{"FP5F1F2pn", "[", 
    RowBox[{
    "s_", ",", "t_", ",", "m_", ",", "\[Lambda]_", ",", "\[CapitalLambda]_", 
     ",", "\[Rho]_", ",", "aGV_", ",", "aEV_", ",", "AA_"}], "]"}], ":=", 
   RowBox[{
    FractionBox["\[Alpha]", 
     RowBox[{"4", "\[Pi]"}]], 
    RowBox[{"(", 
     FractionBox[
      RowBox[{
       RowBox[{"FFiso0", "[", 
        RowBox[{
         RowBox[{"-", "t"}], ",", "aGV", ",", "t0v", ",", "tcv", ",", 
         RowBox[{"\[Mu]p", "-", "\[Mu]n"}], ",", "nmax"}], "]"}], "-", 
       RowBox[{"FFiso0", "[", 
        RowBox[{
         RowBox[{"-", "t"}], ",", "aEV", ",", "t0v", ",", "tcv", ",", "1", 
         ",", "nmax"}], "]"}]}], 
      RowBox[{"1", "+", 
       FractionBox[
        RowBox[{"-", "t"}], 
        RowBox[{"4", 
         SuperscriptBox["M", "2"]}]]}]], ")"}], 
    RowBox[{"(", 
     RowBox[{
      RowBox[{
       RowBox[{"-", "3"}], " ", 
       RowBox[{"integralF1F1x00n", "[", 
        RowBox[{
        "s", ",", "t", ",", "m", ",", "\[Lambda]", ",", "\[CapitalLambda]", 
         ",", "\[Rho]"}], "]"}]}], "+", 
      FractionBox[
       RowBox[{
        RowBox[{"(", 
         RowBox[{
          SuperscriptBox["m", "4"], "-", 
          RowBox[{"4", " ", 
           RowBox[{"(", 
            RowBox[{
             SuperscriptBox["M", "2"], "+", "s"}], ")"}], " ", "t"}], "+", 
          RowBox[{
           SuperscriptBox["m", "2"], " ", 
           RowBox[{"(", 
            RowBox[{
             RowBox[{
              RowBox[{"-", "2"}], " ", 
              RowBox[{"(", 
               RowBox[{
                RowBox[{"7", " ", 
                 SuperscriptBox["M", "2"]}], "+", "s"}], ")"}]}], "+", 
             RowBox[{"5", " ", "t"}]}], ")"}]}]}], ")"}], " ", 
        RowBox[{"integralF1F1x11n", "[", 
         RowBox[{
         "s", ",", "t", ",", "m", ",", "\[Lambda]", ",", "\[CapitalLambda]", 
          ",", "\[Rho]"}], "]"}]}], 
       RowBox[{
        RowBox[{"16", " ", 
         SuperscriptBox["M", "2"]}], "-", 
        RowBox[{"4", " ", "t"}]}]], "+", 
      FractionBox[
       RowBox[{
        RowBox[{"(", 
         RowBox[{
          RowBox[{
           SuperscriptBox["M", "2"], " ", 
           RowBox[{"(", 
            RowBox[{
             RowBox[{"8", " ", "s"}], "-", 
             RowBox[{"3", " ", "t"}]}], ")"}]}], "-", 
          RowBox[{"5", " ", "s", " ", "t"}], "+", 
          RowBox[{
           SuperscriptBox["m", "2"], " ", 
           RowBox[{"(", 
            RowBox[{
             RowBox[{
              RowBox[{"-", "10"}], " ", 
              SuperscriptBox["M", "2"]}], "+", 
             RowBox[{"4", " ", "t"}]}], ")"}]}]}], ")"}], " ", 
        RowBox[{"integralF1F1x12n", "[", 
         RowBox[{
         "s", ",", "t", ",", "m", ",", "\[Lambda]", ",", "\[CapitalLambda]", 
          ",", "\[Rho]"}], "]"}]}], 
       RowBox[{
        RowBox[{"16", " ", 
         SuperscriptBox["M", "2"]}], "-", 
        RowBox[{"4", " ", "t"}]}]], "+", 
      FractionBox[
       RowBox[{
        RowBox[{"(", 
         RowBox[{
          RowBox[{"16", " ", 
           SuperscriptBox["M", "4"]}], "+", 
          RowBox[{
           SuperscriptBox["m", "2"], " ", "t"}], "-", 
          RowBox[{"2", " ", 
           RowBox[{"(", 
            RowBox[{
             RowBox[{"3", " ", 
              SuperscriptBox["M", "2"]}], "+", "s"}], ")"}], " ", "t"}]}], 
         ")"}], " ", 
        RowBox[{"integralF1F1x1n", "[", 
         RowBox[{
         "s", ",", "t", ",", "m", ",", "\[Lambda]", ",", "\[CapitalLambda]", 
          ",", "\[Rho]"}], "]"}]}], 
       RowBox[{
        RowBox[{"8", " ", 
         SuperscriptBox["M", "2"]}], "-", 
        RowBox[{"2", " ", "t"}]}]], "-", 
      RowBox[{
       FractionBox["1", "2"], " ", 
       SuperscriptBox["M", "2"], " ", 
       RowBox[{"integralF1F1x22n", "[", 
        RowBox[{
        "s", ",", "t", ",", "m", ",", "\[Lambda]", ",", "\[CapitalLambda]", 
         ",", "\[Rho]"}], "]"}]}], "+", 
      RowBox[{
       SuperscriptBox["M", "2"], " ", 
       RowBox[{"integralF1F1x2n", "[", 
        RowBox[{
        "s", ",", "t", ",", "m", ",", "\[Lambda]", ",", "\[CapitalLambda]", 
         ",", "\[Rho]"}], "]"}]}]}], ")"}]}]}], 
  ";"}], "\[IndentingNewLine]", 
 RowBox[{
  RowBox[{
   RowBox[{"F3F1F2pn", "[", 
    RowBox[{
    "s_", ",", "t_", ",", "m_", ",", "\[Lambda]_", ",", "\[CapitalLambda]_", 
     ",", "\[Rho]_", ",", "aGV_", ",", "aEV_", ",", "AA_"}], "]"}], ":=", 
   RowBox[{
    FractionBox["\[Alpha]", 
     RowBox[{"4", "\[Pi]"}]], 
    RowBox[{"(", 
     FractionBox[
      RowBox[{
       RowBox[{"FFiso0", "[", 
        RowBox[{
         RowBox[{"-", "t"}], ",", "aGV", ",", "t0v", ",", "tcv", ",", 
         RowBox[{"\[Mu]p", "-", "\[Mu]n"}], ",", "nmax"}], "]"}], "-", 
       RowBox[{"FFiso0", "[", 
        RowBox[{
         RowBox[{"-", "t"}], ",", "aEV", ",", "t0v", ",", "tcv", ",", "1", 
         ",", "nmax"}], "]"}]}], 
      RowBox[{"1", "+", 
       FractionBox[
        RowBox[{"-", "t"}], 
        RowBox[{"4", 
         SuperscriptBox["M", "2"]}]]}]], ")"}], 
    RowBox[{"(", 
     RowBox[{
      RowBox[{
       RowBox[{"-", 
        SuperscriptBox["M", "2"]}], " ", 
       RowBox[{"integralF1F1x12n", "[", 
        RowBox[{
        "s", ",", "t", ",", "m", ",", "\[Lambda]", ",", "\[CapitalLambda]", 
         ",", "\[Rho]"}], "]"}]}], "-", 
      RowBox[{"4", " ", 
       SuperscriptBox["M", "2"], " ", 
       RowBox[{"integralF1F1x1n", "[", 
        RowBox[{
        "s", ",", "t", ",", "m", ",", "\[Lambda]", ",", "\[CapitalLambda]", 
         ",", "\[Rho]"}], "]"}]}], "-", 
      RowBox[{"2", " ", 
       SuperscriptBox["M", "2"], " ", 
       RowBox[{"integralF1F1x2n", "[", 
        RowBox[{
        "s", ",", "t", ",", "m", ",", "\[Lambda]", ",", "\[CapitalLambda]", 
         ",", "\[Rho]"}], "]"}]}]}], ")"}]}]}], 
  ";"}], "\[IndentingNewLine]", 
 RowBox[{
  RowBox[{
   RowBox[{"F35F1F2pn", "[", 
    RowBox[{
    "s_", ",", "t_", ",", "m_", ",", "\[Lambda]_", ",", "\[CapitalLambda]_", 
     ",", "\[Rho]_", ",", "aGV_", ",", "aEV_", ",", "AA_"}], "]"}], ":=", 
   RowBox[{
    FractionBox["\[Alpha]", 
     RowBox[{"4", "\[Pi]"}]], 
    RowBox[{"(", 
     FractionBox[
      RowBox[{
       RowBox[{"FFiso0", "[", 
        RowBox[{
         RowBox[{"-", "t"}], ",", "aGV", ",", "t0v", ",", "tcv", ",", 
         RowBox[{"\[Mu]p", "-", "\[Mu]n"}], ",", "nmax"}], "]"}], "-", 
       RowBox[{"FFiso0", "[", 
        RowBox[{
         RowBox[{"-", "t"}], ",", "aEV", ",", "t0v", ",", "tcv", ",", "1", 
         ",", "nmax"}], "]"}]}], 
      RowBox[{"1", "+", 
       FractionBox[
        RowBox[{"-", "t"}], 
        RowBox[{"4", 
         SuperscriptBox["M", "2"]}]]}]], ")"}], 
    RowBox[{"(", 
     RowBox[{
      FractionBox[
       RowBox[{"2", " ", 
        SuperscriptBox["M", "2"], " ", 
        RowBox[{"(", 
         RowBox[{
          SuperscriptBox["m", "2"], "+", 
          RowBox[{"2", " ", "t"}]}], ")"}], " ", 
        RowBox[{"integralF1F1x11n", "[", 
         RowBox[{
         "s", ",", "t", ",", "m", ",", "\[Lambda]", ",", "\[CapitalLambda]", 
          ",", "\[Rho]"}], "]"}]}], 
       RowBox[{
        RowBox[{"4", " ", 
         SuperscriptBox["M", "2"]}], "-", "t"}]], "+", 
      FractionBox[
       RowBox[{"3", " ", 
        SuperscriptBox["M", "2"], " ", "t", " ", 
        RowBox[{"integralF1F1x12n", "[", 
         RowBox[{
         "s", ",", "t", ",", "m", ",", "\[Lambda]", ",", "\[CapitalLambda]", 
          ",", "\[Rho]"}], "]"}]}], 
       RowBox[{
        RowBox[{"4", " ", 
         SuperscriptBox["M", "2"]}], "-", "t"}]], "+", 
      FractionBox[
       RowBox[{"4", " ", 
        SuperscriptBox["M", "2"], " ", "t", " ", 
        RowBox[{"integralF1F1x1n", "[", 
         RowBox[{
         "s", ",", "t", ",", "m", ",", "\[Lambda]", ",", "\[CapitalLambda]", 
          ",", "\[Rho]"}], "]"}]}], 
       RowBox[{
        RowBox[{"4", " ", 
         SuperscriptBox["M", "2"]}], "-", "t"}]]}], ")"}]}]}], 
  ";"}], "\[IndentingNewLine]", 
 RowBox[{
  RowBox[{
   RowBox[{"GMF1FApn", "[", 
    RowBox[{
    "s_", ",", "t_", ",", "m_", ",", "\[Lambda]_", ",", "\[CapitalLambda]_", 
     ",", "\[Rho]_", ",", "aGV_", ",", "aEV_", ",", "AA_"}], "]"}], ":=", 
   RowBox[{
    FractionBox["\[Alpha]", 
     RowBox[{"4", "\[Pi]"}]], 
    RowBox[{"FFiso0", "[", 
     RowBox[{
      RowBox[{"-", "t"}], ",", "AA", ",", "t0a", ",", "tca", ",", "gA", ",", 
      "nmax"}], "]"}], 
    RowBox[{"(", 
     RowBox[{
      RowBox[{
       RowBox[{"-", "6"}], " ", 
       RowBox[{"integralF1F1x00n", "[", 
        RowBox[{
        "s", ",", "t", ",", "m", ",", "\[Lambda]", ",", "\[CapitalLambda]", 
         ",", "\[Rho]"}], "]"}]}], "-", 
      RowBox[{
       SuperscriptBox["m", "2"], " ", 
       RowBox[{"integralF1F1x11n", "[", 
        RowBox[{
        "s", ",", "t", ",", "m", ",", "\[Lambda]", ",", "\[CapitalLambda]", 
         ",", "\[Rho]"}], "]"}]}], "+", 
      RowBox[{
       RowBox[{"(", 
        RowBox[{
         RowBox[{"-", 
          SuperscriptBox["m", "2"]}], "-", 
         RowBox[{"3", " ", 
          SuperscriptBox["M", "2"]}], "+", "s"}], ")"}], " ", 
       RowBox[{"integralF1F1x12n", "[", 
        RowBox[{
        "s", ",", "t", ",", "m", ",", "\[Lambda]", ",", "\[CapitalLambda]", 
         ",", "\[Rho]"}], "]"}]}], "-", 
      RowBox[{"2", " ", 
       SuperscriptBox["M", "2"], " ", 
       RowBox[{"integralF1F1x22n", "[", 
        RowBox[{
        "s", ",", "t", ",", "m", ",", "\[Lambda]", ",", "\[CapitalLambda]", 
         ",", "\[Rho]"}], "]"}]}], "-", 
      RowBox[{"2", " ", 
       SuperscriptBox["M", "2"], " ", 
       RowBox[{"integralF1F1x2n", "[", 
        RowBox[{
        "s", ",", "t", ",", "m", ",", "\[Lambda]", ",", "\[CapitalLambda]", 
         ",", "\[Rho]"}], "]"}]}]}], ")"}]}]}], 
  ";"}], "\[IndentingNewLine]", 
 RowBox[{
  RowBox[{
   RowBox[{"FAF1FApn", "[", 
    RowBox[{
    "s_", ",", "t_", ",", "m_", ",", "\[Lambda]_", ",", "\[CapitalLambda]_", 
     ",", "\[Rho]_", ",", "aGV_", ",", "aEV_", ",", "AA_"}], "]"}], ":=", 
   RowBox[{
    FractionBox["\[Alpha]", 
     RowBox[{"4", "\[Pi]"}]], 
    RowBox[{"FFiso0", "[", 
     RowBox[{
      RowBox[{"-", "t"}], ",", "AA", ",", "t0a", ",", "tca", ",", "gA", ",", 
      "nmax"}], "]"}], 
    RowBox[{"(", 
     RowBox[{
      RowBox[{"10", " ", 
       RowBox[{"integralF1F1x00n", "[", 
        RowBox[{
        "s", ",", "t", ",", "m", ",", "\[Lambda]", ",", "\[CapitalLambda]", 
         ",", "\[Rho]"}], "]"}]}], "+", 
      RowBox[{"2", " ", 
       RowBox[{"(", 
        RowBox[{
         SuperscriptBox["m", "2"], "+", 
         SuperscriptBox["M", "2"], "-", "s"}], ")"}], " ", 
       RowBox[{"integralF1F1x0n", "[", 
        RowBox[{
        "s", ",", "t", ",", "m", ",", "\[Lambda]", ",", "\[CapitalLambda]", 
         ",", "\[Rho]"}], "]"}]}], "+", 
      RowBox[{"3", " ", 
       SuperscriptBox["m", "2"], " ", 
       RowBox[{"integralF1F1x11n", "[", 
        RowBox[{
        "s", ",", "t", ",", "m", ",", "\[Lambda]", ",", "\[CapitalLambda]", 
         ",", "\[Rho]"}], "]"}]}], "+", 
      RowBox[{"3", " ", 
       RowBox[{"(", 
        RowBox[{
         SuperscriptBox["m", "2"], "+", 
         SuperscriptBox["M", "2"], "-", "s"}], ")"}], " ", 
       RowBox[{"integralF1F1x12n", "[", 
        RowBox[{
        "s", ",", "t", ",", "m", ",", "\[Lambda]", ",", "\[CapitalLambda]", 
         ",", "\[Rho]"}], "]"}]}], "+", 
      RowBox[{"2", " ", 
       RowBox[{"(", 
        RowBox[{
         RowBox[{"2", " ", 
          SuperscriptBox["m", "2"]}], "+", 
         SuperscriptBox["M", "2"], "-", "s"}], ")"}], " ", 
       RowBox[{"integralF1F1x1n", "[", 
        RowBox[{
        "s", ",", "t", ",", "m", ",", "\[Lambda]", ",", "\[CapitalLambda]", 
         ",", "\[Rho]"}], "]"}]}], "+", 
      RowBox[{"2", " ", 
       SuperscriptBox["M", "2"], " ", 
       RowBox[{"integralF1F1x22n", "[", 
        RowBox[{
        "s", ",", "t", ",", "m", ",", "\[Lambda]", ",", "\[CapitalLambda]", 
         ",", "\[Rho]"}], "]"}]}], "+", 
      RowBox[{"2", " ", 
       RowBox[{"(", 
        RowBox[{
         SuperscriptBox["m", "2"], "+", 
         RowBox[{"2", " ", 
          SuperscriptBox["M", "2"]}], "-", "s"}], ")"}], " ", 
       RowBox[{"integralF1F1x2n", "[", 
        RowBox[{
        "s", ",", "t", ",", "m", ",", "\[Lambda]", ",", "\[CapitalLambda]", 
         ",", "\[Rho]"}], "]"}]}]}], ")"}]}]}], 
  ";"}], "\[IndentingNewLine]", 
 RowBox[{
  RowBox[{
   RowBox[{"F2F1FApn", "[", 
    RowBox[{
    "s_", ",", "t_", ",", "m_", ",", "\[Lambda]_", ",", "\[CapitalLambda]_", 
     ",", "\[Rho]_", ",", "aGV_", ",", "aEV_", ",", "AA_"}], "]"}], ":=", 
   RowBox[{
    FractionBox["\[Alpha]", 
     RowBox[{"4", "\[Pi]"}]], 
    RowBox[{"FFiso0", "[", 
     RowBox[{
      RowBox[{"-", "t"}], ",", "AA", ",", "t0a", ",", "tca", ",", "gA", ",", 
      "nmax"}], "]"}], 
    RowBox[{"(", 
     RowBox[{
      RowBox[{"-", 
       FractionBox[
        RowBox[{"4", " ", 
         SuperscriptBox["m", "2"], " ", 
         SuperscriptBox["M", "2"], " ", 
         RowBox[{"integralF1F1x11n", "[", 
          RowBox[{
          "s", ",", "t", ",", "m", ",", "\[Lambda]", ",", "\[CapitalLambda]", 
           ",", "\[Rho]"}], "]"}]}], 
        RowBox[{
         RowBox[{
          RowBox[{"-", "4"}], " ", 
          SuperscriptBox["M", "2"]}], "+", "t"}]]}], "+", 
      RowBox[{"2", " ", 
       SuperscriptBox["M", "2"], " ", 
       RowBox[{"(", 
        RowBox[{
         RowBox[{"-", "1"}], "+", 
         FractionBox[
          SuperscriptBox["m", "2"], 
          RowBox[{
           RowBox[{"4", " ", 
            SuperscriptBox["M", "2"]}], "-", "t"}]]}], ")"}], " ", 
       RowBox[{"integralF1F1x12n", "[", 
        RowBox[{
        "s", ",", "t", ",", "m", ",", "\[Lambda]", ",", "\[CapitalLambda]", 
         ",", "\[Rho]"}], "]"}]}], "-", 
      RowBox[{"2", " ", 
       SuperscriptBox["M", "2"], " ", 
       RowBox[{"integralF1F1x22n", "[", 
        RowBox[{
        "s", ",", "t", ",", "m", ",", "\[Lambda]", ",", "\[CapitalLambda]", 
         ",", "\[Rho]"}], "]"}]}], "+", 
      RowBox[{"2", " ", 
       SuperscriptBox["M", "2"], " ", 
       RowBox[{"(", 
        RowBox[{
         RowBox[{"-", "1"}], "+", 
         FractionBox[
          SuperscriptBox["m", "2"], 
          RowBox[{
           RowBox[{
            RowBox[{"-", "4"}], " ", 
            SuperscriptBox["M", "2"]}], "+", "t"}]]}], ")"}], " ", 
       RowBox[{"integralF1F1x2n", "[", 
        RowBox[{
        "s", ",", "t", ",", "m", ",", "\[Lambda]", ",", "\[CapitalLambda]", 
         ",", "\[Rho]"}], "]"}]}]}], ")"}]}]}], 
  ";"}], "\[IndentingNewLine]", 
 RowBox[{
  RowBox[{
   RowBox[{"F25F1FApn", "[", 
    RowBox[{
    "s_", ",", "t_", ",", "m_", ",", "\[Lambda]_", ",", "\[CapitalLambda]_", 
     ",", "\[Rho]_", ",", "aGV_", ",", "aEV_", ",", "AA_"}], "]"}], ":=", 
   RowBox[{
    FractionBox["\[Alpha]", 
     RowBox[{"4", "\[Pi]"}]], 
    RowBox[{"FFiso0", "[", 
     RowBox[{
      RowBox[{"-", "t"}], ",", "AA", ",", "t0a", ",", "tca", ",", "gA", ",", 
      "nmax"}], "]"}], 
    RowBox[{"(", 
     RowBox[{
      FractionBox[
       RowBox[{"4", " ", 
        SuperscriptBox["m", "2"], " ", 
        SuperscriptBox["M", "2"], " ", 
        RowBox[{"integralF1F1x11n", "[", 
         RowBox[{
         "s", ",", "t", ",", "m", ",", "\[Lambda]", ",", "\[CapitalLambda]", 
          ",", "\[Rho]"}], "]"}]}], 
       RowBox[{
        RowBox[{
         RowBox[{"-", "4"}], " ", 
         SuperscriptBox["M", "2"]}], "+", "t"}]], "+", 
      RowBox[{"2", " ", 
       SuperscriptBox["M", "2"], " ", 
       RowBox[{"(", 
        RowBox[{
         RowBox[{"-", "1"}], "+", 
         FractionBox[
          SuperscriptBox["m", "2"], 
          RowBox[{
           RowBox[{
            RowBox[{"-", "4"}], " ", 
            SuperscriptBox["M", "2"]}], "+", "t"}]]}], ")"}], " ", 
       RowBox[{"integralF1F1x12n", "[", 
        RowBox[{
        "s", ",", "t", ",", "m", ",", "\[Lambda]", ",", "\[CapitalLambda]", 
         ",", "\[Rho]"}], "]"}]}], "-", 
      RowBox[{"2", " ", 
       SuperscriptBox["M", "2"], " ", 
       RowBox[{"integralF1F1x22n", "[", 
        RowBox[{
        "s", ",", "t", ",", "m", ",", "\[Lambda]", ",", "\[CapitalLambda]", 
         ",", "\[Rho]"}], "]"}]}], "+", 
      RowBox[{"2", " ", 
       SuperscriptBox["M", "2"], " ", 
       RowBox[{"(", 
        RowBox[{
         RowBox[{"-", "1"}], "+", 
         FractionBox[
          SuperscriptBox["m", "2"], 
          RowBox[{
           RowBox[{"4", " ", 
            SuperscriptBox["M", "2"]}], "-", "t"}]]}], ")"}], " ", 
       RowBox[{"integralF1F1x2n", "[", 
        RowBox[{
        "s", ",", "t", ",", "m", ",", "\[Lambda]", ",", "\[CapitalLambda]", 
         ",", "\[Rho]"}], "]"}]}]}], ")"}]}]}], 
  ";"}], "\[IndentingNewLine]", 
 RowBox[{
  RowBox[{
   RowBox[{"FPF1FApn", "[", 
    RowBox[{
    "s_", ",", "t_", ",", "m_", ",", "\[Lambda]_", ",", "\[CapitalLambda]_", 
     ",", "\[Rho]_", ",", "aGV_", ",", "aEV_", ",", "AA_"}], "]"}], ":=", 
   RowBox[{
    FractionBox["\[Alpha]", 
     RowBox[{"4", "\[Pi]"}]], 
    RowBox[{"FFiso0", "[", 
     RowBox[{
      RowBox[{"-", "t"}], ",", "AA", ",", "t0a", ",", "tca", ",", "gA", ",", 
      "nmax"}], "]"}], 
    RowBox[{"(", 
     RowBox[{
      FractionBox[
       RowBox[{"2", " ", 
        SuperscriptBox["M", "2"], " ", 
        RowBox[{"(", 
         RowBox[{
          RowBox[{"-", 
           SuperscriptBox["m", "2"]}], "+", 
          RowBox[{"2", " ", 
           RowBox[{"(", 
            RowBox[{
             SuperscriptBox["M", "2"], "+", "s"}], ")"}]}]}], ")"}], " ", 
        RowBox[{"integralF1F1x11n", "[", 
         RowBox[{
         "s", ",", "t", ",", "m", ",", "\[Lambda]", ",", "\[CapitalLambda]", 
          ",", "\[Rho]"}], "]"}]}], 
       RowBox[{
        RowBox[{"4", " ", 
         SuperscriptBox["M", "2"]}], "-", "t"}]], "+", 
      FractionBox[
       RowBox[{
        SuperscriptBox["M", "2"], " ", 
        RowBox[{"(", 
         RowBox[{
          RowBox[{"-", 
           SuperscriptBox["m", "2"]}], "+", 
          RowBox[{"6", " ", 
           SuperscriptBox["M", "2"]}], "+", 
          RowBox[{"2", " ", "s"}], "-", "t"}], ")"}], " ", 
        RowBox[{"integralF1F1x12n", "[", 
         RowBox[{
         "s", ",", "t", ",", "m", ",", "\[Lambda]", ",", "\[CapitalLambda]", 
          ",", "\[Rho]"}], "]"}]}], 
       RowBox[{
        RowBox[{"4", " ", 
         SuperscriptBox["M", "2"]}], "-", "t"}]], "-", 
      RowBox[{"2", " ", 
       SuperscriptBox["M", "2"], " ", 
       RowBox[{"integralF1F1x1n", "[", 
        RowBox[{
        "s", ",", "t", ",", "m", ",", "\[Lambda]", ",", "\[CapitalLambda]", 
         ",", "\[Rho]"}], "]"}]}], "+", 
      RowBox[{
       SuperscriptBox["M", "2"], " ", 
       RowBox[{"integralF1F1x22n", "[", 
        RowBox[{
        "s", ",", "t", ",", "m", ",", "\[Lambda]", ",", "\[CapitalLambda]", 
         ",", "\[Rho]"}], "]"}]}], "+", 
      FractionBox[
       RowBox[{
        SuperscriptBox["M", "2"], " ", 
        RowBox[{"(", 
         RowBox[{
          SuperscriptBox["m", "2"], "-", 
          RowBox[{"6", " ", 
           SuperscriptBox["M", "2"]}], "-", 
          RowBox[{"2", " ", "s"}], "+", "t"}], ")"}], " ", 
        RowBox[{"integralF1F1x2n", "[", 
         RowBox[{
         "s", ",", "t", ",", "m", ",", "\[Lambda]", ",", "\[CapitalLambda]", 
          ",", "\[Rho]"}], "]"}]}], 
       RowBox[{
        RowBox[{"4", " ", 
         SuperscriptBox["M", "2"]}], "-", "t"}]]}], ")"}]}]}], 
  ";"}], "\[IndentingNewLine]", 
 RowBox[{
  RowBox[{
   RowBox[{"FP5F1FApn", "[", 
    RowBox[{
    "s_", ",", "t_", ",", "m_", ",", "\[Lambda]_", ",", "\[CapitalLambda]_", 
     ",", "\[Rho]_", ",", "aGV_", ",", "aEV_", ",", "AA_"}], "]"}], ":=", 
   RowBox[{
    FractionBox["\[Alpha]", 
     RowBox[{"4", "\[Pi]"}]], 
    RowBox[{"FFiso0", "[", 
     RowBox[{
      RowBox[{"-", "t"}], ",", "AA", ",", "t0a", ",", "tca", ",", "gA", ",", 
      "nmax"}], "]"}], 
    RowBox[{"(", 
     RowBox[{
      FractionBox[
       RowBox[{"2", " ", 
        SuperscriptBox["M", "2"], " ", 
        RowBox[{"(", 
         RowBox[{
          SuperscriptBox["m", "2"], "+", 
          RowBox[{"6", " ", 
           SuperscriptBox["M", "2"]}], "-", 
          RowBox[{"2", " ", 
           RowBox[{"(", 
            RowBox[{"s", "+", "t"}], ")"}]}]}], ")"}], " ", 
        RowBox[{"integralF1F1x11n", "[", 
         RowBox[{
         "s", ",", "t", ",", "m", ",", "\[Lambda]", ",", "\[CapitalLambda]", 
          ",", "\[Rho]"}], "]"}]}], 
       RowBox[{
        RowBox[{"4", " ", 
         SuperscriptBox["M", "2"]}], "-", "t"}]], "+", 
      FractionBox[
       RowBox[{
        SuperscriptBox["M", "2"], " ", 
        RowBox[{"(", 
         RowBox[{
          SuperscriptBox["m", "2"], "+", 
          RowBox[{"18", " ", 
           SuperscriptBox["M", "2"]}], "-", 
          RowBox[{"2", " ", "s"}], "-", 
          RowBox[{"5", " ", "t"}]}], ")"}], " ", 
        RowBox[{"integralF1F1x12n", "[", 
         RowBox[{
         "s", ",", "t", ",", "m", ",", "\[Lambda]", ",", "\[CapitalLambda]", 
          ",", "\[Rho]"}], "]"}]}], 
       RowBox[{
        RowBox[{"4", " ", 
         SuperscriptBox["M", "2"]}], "-", "t"}]], "+", 
      RowBox[{"2", " ", 
       SuperscriptBox["M", "2"], " ", 
       RowBox[{"integralF1F1x1n", "[", 
        RowBox[{
        "s", ",", "t", ",", "m", ",", "\[Lambda]", ",", "\[CapitalLambda]", 
         ",", "\[Rho]"}], "]"}]}], "+", 
      RowBox[{
       SuperscriptBox["M", "2"], " ", 
       RowBox[{"integralF1F1x22n", "[", 
        RowBox[{
        "s", ",", "t", ",", "m", ",", "\[Lambda]", ",", "\[CapitalLambda]", 
         ",", "\[Rho]"}], "]"}]}], "+", 
      FractionBox[
       RowBox[{
        SuperscriptBox["M", "2"], " ", 
        RowBox[{"(", 
         RowBox[{
          RowBox[{"-", 
           SuperscriptBox["m", "2"]}], "-", 
          RowBox[{"2", " ", 
           SuperscriptBox["M", "2"]}], "+", 
          RowBox[{"2", " ", "s"}], "+", "t"}], ")"}], " ", 
        RowBox[{"integralF1F1x2n", "[", 
         RowBox[{
         "s", ",", "t", ",", "m", ",", "\[Lambda]", ",", "\[CapitalLambda]", 
          ",", "\[Rho]"}], "]"}]}], 
       RowBox[{
        RowBox[{"4", " ", 
         SuperscriptBox["M", "2"]}], "-", "t"}]]}], ")"}]}]}], 
  ";"}], "\[IndentingNewLine]", 
 RowBox[{
  RowBox[{
   RowBox[{"F3F1FApn", "[", 
    RowBox[{
    "s_", ",", "t_", ",", "m_", ",", "\[Lambda]_", ",", "\[CapitalLambda]_", 
     ",", "\[Rho]_", ",", "aGV_", ",", "aEV_", ",", "AA_"}], "]"}], ":=", 
   RowBox[{
    FractionBox["\[Alpha]", 
     RowBox[{"4", "\[Pi]"}]], 
    RowBox[{"FFiso0", "[", 
     RowBox[{
      RowBox[{"-", "t"}], ",", "AA", ",", "t0a", ",", "tca", ",", "gA", ",", 
      "nmax"}], "]"}], 
    RowBox[{"(", 
     RowBox[{
      RowBox[{
       RowBox[{"-", "4"}], " ", 
       SuperscriptBox["M", "2"], " ", 
       RowBox[{"integralF1F1x11n", "[", 
        RowBox[{
        "s", ",", "t", ",", "m", ",", "\[Lambda]", ",", "\[CapitalLambda]", 
         ",", "\[Rho]"}], "]"}]}], "-", 
      RowBox[{"4", " ", 
       SuperscriptBox["M", "2"], " ", 
       RowBox[{"integralF1F1x12n", "[", 
        RowBox[{
        "s", ",", "t", ",", "m", ",", "\[Lambda]", ",", "\[CapitalLambda]", 
         ",", "\[Rho]"}], "]"}]}], "-", 
      RowBox[{"4", " ", 
       SuperscriptBox["M", "2"], " ", 
       RowBox[{"integralF1F1x1n", "[", 
        RowBox[{
        "s", ",", "t", ",", "m", ",", "\[Lambda]", ",", "\[CapitalLambda]", 
         ",", "\[Rho]"}], "]"}]}]}], ")"}]}]}], 
  ";"}], "\[IndentingNewLine]", 
 RowBox[{
  RowBox[{
   RowBox[{"F35F1FApn", "[", 
    RowBox[{
    "s_", ",", "t_", ",", "m_", ",", "\[Lambda]_", ",", "\[CapitalLambda]_", 
     ",", "\[Rho]_", ",", "aGV_", ",", "aEV_", ",", "AA_"}], "]"}], ":=", 
   RowBox[{
    FractionBox["\[Alpha]", 
     RowBox[{"4", "\[Pi]"}]], 
    RowBox[{"FFiso0", "[", 
     RowBox[{
      RowBox[{"-", "t"}], ",", "AA", ",", "t0a", ",", "tca", ",", "gA", ",", 
      "nmax"}], "]"}], 
    RowBox[{"(", 
     RowBox[{
      FractionBox[
       RowBox[{"4", " ", 
        SuperscriptBox["M", "2"], " ", "t", " ", 
        RowBox[{"integralF1F1x11n", "[", 
         RowBox[{
         "s", ",", "t", ",", "m", ",", "\[Lambda]", ",", "\[CapitalLambda]", 
          ",", "\[Rho]"}], "]"}]}], 
       RowBox[{
        RowBox[{"4", " ", 
         SuperscriptBox["M", "2"]}], "-", "t"}]], "+", 
      RowBox[{
       RowBox[{"(", 
        RowBox[{
         RowBox[{
          RowBox[{"-", "4"}], " ", 
          SuperscriptBox["M", "2"]}], "-", 
         FractionBox[
          RowBox[{"8", " ", 
           SuperscriptBox["M", "4"]}], 
          RowBox[{
           RowBox[{
            RowBox[{"-", "4"}], " ", 
            SuperscriptBox["M", "2"]}], "+", "t"}]]}], ")"}], " ", 
       RowBox[{"integralF1F1x12n", "[", 
        RowBox[{
        "s", ",", "t", ",", "m", ",", "\[Lambda]", ",", "\[CapitalLambda]", 
         ",", "\[Rho]"}], "]"}]}], "-", 
      RowBox[{"4", " ", 
       SuperscriptBox["M", "2"], " ", 
       RowBox[{"integralF1F1x1n", "[", 
        RowBox[{
        "s", ",", "t", ",", "m", ",", "\[Lambda]", ",", "\[CapitalLambda]", 
         ",", "\[Rho]"}], "]"}]}], "+", 
      FractionBox[
       RowBox[{"8", " ",
[truncated: 4,487,244 more chars]
